# Supplementary material for: Transcriptome Analysis Reveals Candidate Genes Involved in Gibberellin-Induced Fruit Development in Rosa roxburghii
Source: Plants (Basel). 2023 Sep 28;12(19):3425. doi: 10.3390/plants12193425 (PMC10575181; doi:10.3390/plants12193425)
Supplement: Supplementary file 1 [file plants-12-03425-s001.zip › Table S1.xlsx]

## Sheet: Table S1
	Table S1. Statistics of the reads and RNA-seq mapping of R. roxburghii fruits
	Sample	Clean read	GC content	%≥Q30	Mapped reads	Mapped ratio
	Mock_rep1	20568690	0.4771	0.9459	16395790	0.7971
	Mock_rep2	27103500	0.4766	0.9476	21645058	0.7986
	Mock_rep3	25403927	0.4834	0.9511	20601442	0.811
	GA3_rep1	27277091	0.4774	0.9475	21636116	0.7932
	GA3_rep2	26283889	0.4798	0.9501	20784191	0.7908
	GA3_rep3	26292653	0.4779	0.947	20758393	0.7895
