# Supplementary material for: Transcriptome Analysis Reveals Candidate Genes Involved in Gibberellin-Induced Fruit Development in Rosa roxburghii
Source: Plants (Basel). 2023 Sep 28;12(19):3425. doi: 10.3390/plants12193425 (PMC10575181; doi:10.3390/plants12193425)
Supplement: Supplementary file 1 [file plants-12-03425-s001.zip › Table S2.xlsx]

## Sheet: Table S2
Table S2 All DEGs between GA3- and non-treated of fruits and their annotations were listed
#ID	T2-1_FPKM	T2-2_FPKM	T2-3_FPKM	T1-1_FPKM	T1-2_FPKM	T1-3_FPKM	FDR	log2FC	regulated	GO_annotation	KEGG_annotation	Pfam_annotation	Swissprot_annotation	nr_annotation
c267289.graph_c0	1.68	1.25	1.83	0.04	0	0	2.22689e-13	-4.09025	down	--	--	GMC oxidoreductase;; GMC oxidoreductase;; NAD(P)-binding Rossmann-like domain;; FAD binding domain	(R)-mandelonitrile lyase 3 OS=Prunus serotina OX=23207 GN=MDL3 PE=2 SV=1	hypothetical protein PGTG_04878 [Puccinia graminis f. sp. tritici CRL 75-36-700-3]
c244083.graph_c0	0.21	0	0	2.77	1.58	3.94	0.000753183	2.21427	up	Molecular Function: RNA binding (GO:0003723);; Molecular Function: structural constituent of ribosome (GO:0003735);; Cellular Component: ribosome (GO:0005840);; Biological Process: translation (GO:0006412);;	K02964|2.48173e-48|zma:100285246|K02964 small subunit ribosomal protein S18e | (RefSeq) 40S ribosomal protein S18	Ribosomal protein S13/S18	40S ribosomal protein S18 OS=Arabidopsis thaliana OX=3702 GN=RPS18A PE=1 SV=1	40S ribosomal protein S18 [Coniosporium apollinis CBS 100218]
c260848.graph_c1	0.11	0.37	0.12	1.64	1.39	1.68	1.06141e-06	2.39073	up	Molecular Function: magnesium ion binding (GO:0000287);; Molecular Function: carboxy-lyase activity (GO:0016831);; Molecular Function: thiamine pyrophosphate binding (GO:0030976);;	K01568|3.85643e-87|smo:SELMODRAFT_157772|K01568 pyruvate decarboxylase [EC:4.1.1.1] | (RefSeq) hypothetical protein	Thiamine pyrophosphate enzyme, N-terminal TPP binding domain;; Thiamine pyrophosphate enzyme, central domain;; Thiamine pyrophosphate enzyme, C-terminal TPP binding domain	Pyruvate decarboxylase 1 OS=Oryza sativa subsp. indica OX=39946 GN=PDC1 PE=2 SV=1	similar to pyruvate decarboxylase [Botrytis cinerea T4]
c272861.graph_c0	0	0	0	0.4	2.38	0.23	0.000304108	2.36333	up	--	K16365|6.09877e-30|eus:EUTSA_v10028662mg|K16365 small glutamine-rich tetratricopeptide repeat-containing protein alpha | (RefSeq) hypothetical protein	Tetratricopeptide repeat;; Tetratricopeptide repeat;; Homodimerisation domain of SGTA;; Tetratricopeptide repeat;; Tetratricopeptide repeat;; TPR repeat;; Tetratricopeptide repeat;; Tetratricopeptide repeat;; Tetratricopeptide repeat;; Tetratricopeptide repeat;; Fis1 C-terminal tetratricopeptide repeat;; Tetratricopeptide repeat	Serine/threonine-protein phosphatase 5 OS=Solanum lycopersicum OX=4081 GN=PP5 PE=1 SV=1	Small glutamine-rich tetratricopeptide repeat-containing protein 2 [Choanephora cucurbitarum]
c254888.graph_c0	0.13	0.19	0	3.58	3.52	1.49	1.05564e-10	3.43654	up	Molecular Function: transcription factor activity, sequence-specific DNA binding (GO:0003700);; Biological Process: regulation of transcription, DNA-templated (GO:0006355);; Cellular Component: integral component of membrane (GO:0016021);; Molecular Function: sequence-specific DNA binding (GO:0043565);;	--	--	--	hypothetical protein BC1G_00118 [Botrytis cinerea B05.10]
c262667.graph_c0	2.56	2.88	2.02	0	0	0	6.08431e-19	-4.85079	down	Molecular Function: catalytic activity (GO:0003824);;	--	Alpha amylase, catalytic domain;; Alpha amylase, C-terminal all-beta domain	--	alpha-amylase [Catenaria anguillulae PL171]
c270087.graph_c0	32.84	28.51	32.59	4.16	3.75	3.33	1.50829e-175	-3.08084	down	Molecular Function: ubiquitin-protein transferase activity (GO:0004842);; Cellular Component: nucleus (GO:0005634);; Cellular Component: cytoplasm (GO:0005737);; Biological Process: protein ubiquitination (GO:0016567);;	--	U-box domain;; Armadillo/beta-catenin-like repeat	U-box domain-containing protein 19 OS=Arabidopsis thaliana OX=3702 GN=PUB19 PE=2 SV=1	PREDICTED: U-box domain-containing protein 19-like [Fragaria vesca subsp. vesca]
c150421.graph_c0	10.39	13.06	10.07	0	0	0.11	5.22732e-24	-5.16304	down	Molecular Function: structural constituent of ribosome (GO:0003735);; Biological Process: translation (GO:0006412);; Cellular Component: cytosolic large ribosomal subunit (GO:0022625);;	K02882|2.68613e-59|gsl:Gasu_61420|K02882 large subunit ribosomal protein L18Ae | (RefSeq) 60S ribosomal protein L18Ae	Ribosomal proteins 50S-L18Ae/60S-L20/60S-L18A	60S ribosomal protein L18a-1 OS=Arabidopsis thaliana OX=3702 GN=RPL18AA PE=2 SV=1	predicted protein [Hordeum vulgare subsp. vulgare]
c147446.graph_c0	6.97	7.87	7.57	0	0.2	0	1.1946e-10	-3.71215	down	Biological Process: maturation of SSU-rRNA from tricistronic rRNA transcript (SSU-rRNA, 5.8S rRNA, LSU-rRNA) (GO:0000462);; Molecular Function: structural constituent of ribosome (GO:0003735);; Biological Process: translation (GO:0006412);; Cellular Component: cytosolic small ribosomal subunit (GO:0022627);;	K02960|1.5067e-63|gra:105780581|K02960 small subunit ribosomal protein S16e | (RefSeq) 40S ribosomal protein S16-like	Ribosomal protein S9/S16	40S ribosomal protein S16 OS=Gossypium hirsutum OX=3635 GN=RPS16 PE=2 SV=1	40S ribosomal protein S16 [Neocallimastix californiae]
c272467.graph_c0	0	0	0	1.38	1.88	1.37	0.00028463	2.37359	up	--	--	SnoaL-like domain	--	putative fungal specific transcription protein [Botrytis cinerea BcDW1]
c272379.graph_c0	0.49	1.33	1.15	0	0	0	6.45192e-11	-3.88671	down	--	--	Zinc finger, C2H2 type	Zinc finger transcription factor YY1 OS=Arabidopsis thaliana OX=3702 GN=YY1 PE=1 SV=1	Transcriptional regulator NRG1 [Valsa mali]
c269019.graph_c0	2.75	3.28	1.55	0	0	0	3.1498e-18	-4.77552	down	--	K01278|5.18285e-31|bvg:104888243|K01278 dipeptidyl-peptidase 4 [EC:3.4.14.5] | (RefSeq) dipeptidyl peptidase 8	Dipeptidyl peptidase IV (DPP IV) N-terminal region;; Prolyl oligopeptidase family	--	dipeptidyl-peptidase IV [Pochonia chlamydosporia 170]
c146097.graph_c0	0	0	0	0.22	1.81	0.47	0.000219254	2.4144	up	Biological Process: metabolic process (GO:0008152);; Molecular Function: oxidoreductase activity, acting on the CH-CH group of donors (GO:0016627);;	--	Acyl-CoA dehydrogenase, C-terminal domain;; Acyl-CoA dehydrogenase, middle domain;; Acyl-CoA dehydrogenase, N-terminal domain;; Acyl-CoA dehydrogenase, C-terminal domain	2-methylacyl-CoA dehydrogenase, mitochondrial OS=Solanum tuberosum OX=4113 GN=2MBCD PE=1 SV=2	Putative Medium-chain acyl-CoA dehydrogenase [Rhizopus microsporus]
c258198.graph_c0	0	0	0	2.71	3.09	3.99	2.43068e-07	3.20715	up	Cellular Component: membrane part (GO:0044425);;	--	--	--	hypothetical protein CFP56_11969 [Quercus suber]
c214325.graph_c1	3.82	5.54	3.77	0	0	0	1.42869e-24	-5.38404	down	--	--	Leucine Rich repeats (2 copies)	Probable disease resistance protein At5g66900 OS=Arabidopsis thaliana OX=3702 GN=At5g66900 PE=3 SV=1	PREDICTED: probable disease resistance protein At5g66900 [Pyrus x bretschneideri]
c259803.graph_c0	1.38	1.88	1.74	0	0	0	6.8994e-10	-3.68538	down	--	--	Methyltransferase domain;; Methyltransferase domain;; Methyltransferase domain;; Methyltransferase domain;; Methyltransferase domain;; ubiE/COQ5 methyltransferase family	--	hypothetical protein GUITHDRAFT_154386 [Guillardia theta CCMP2712]
c247084.graph_c0	1.54	1.75	1.82	0	0	0.25	5.74019e-06	-2.71646	down	--	K04097|3.70271e-15|ccp:CHC_T00008810001|K04097 prostaglandin-H2 D-isomerase / glutathione transferase [EC:5.3.99.2 2.5.1.18] | (RefSeq) Glutathione S-transferase	Glutathione S-transferase, C-terminal domain;; Glutathione S-transferase, N-terminal domain;; Glutathione S-transferase, N-terminal domain;; Glutathione S-transferase, C-terminal domain	--	Glutathione S-transferase [Ectocarpus siliculosus]
c257768.graph_c0	0.04	0	0	1.33	0.91	0.68	6.42877e-07	3.05787	up	Cellular Component: integral component of membrane (GO:0016021);;	--	--	--	Dolichol-phosphate mannosyltransferase [Aureobasidium pullulans]
c271872.graph_c0	0	0	0	0.16	2.56	0.49	1.65112e-06	3.05224	up	Biological Process: transcription, DNA-templated (GO:0006351);;	--	Maf1 regulator	--	Maf1 regulator, partial [Linderina pennispora]
c240299.graph_c0	1.87	1.85	1.17	17.01	16.45	14.41	9.12635e-62	3.16513	up	Molecular Function: copper ion binding (GO:0005507);; Biological Process: lignin catabolic process (GO:0046274);; Cellular Component: apoplast (GO:0048046);; Molecular Function: hydroquinone:oxygen oxidoreductase activity (GO:0052716);; Biological Process: oxidation-reduction process (GO:0055114);;	K05909|0|fve:101300410|K05909 laccase [EC:1.10.3.2] | (RefSeq) laccase-14-like	Multicopper oxidase;; Multicopper oxidase;; Multicopper oxidase	Laccase-14 OS=Arabidopsis thaliana OX=3702 GN=LAC14 PE=2 SV=1	PREDICTED: laccase-14-like [Fragaria vesca subsp. vesca]
c261282.graph_c0	0.16	0.11	0.11	2.25	1.56	1.16	8.63472e-11	3.01841	up	Molecular Function: protein disulfide isomerase activity (GO:0003756);; Cellular Component: endoplasmic reticulum (GO:0005783);; Biological Process: protein folding (GO:0006457);; Biological Process: response to endoplasmic reticulum stress (GO:0034976);; Biological Process: cell redox homeostasis (GO:0045454);;	K09580|3.02612e-80|smo:SELMODRAFT_142613|K09580 protein disulfide-isomerase A1 [EC:5.3.4.1] | (RefSeq) hypothetical protein	Thioredoxin;; Thioredoxin-like domain;; Calsequestrin;; Thioredoxin-like;; OST3 / OST6 family, transporter family;; Thioredoxin-like;; Thioredoxin-like domain;; ERp29, N-terminal domain;; AhpC/TSA family	Protein disulfide-isomerase OS=Medicago sativa OX=3879 GN=PDI PE=2 SV=1	similar to protein disulfide isomerase [Botrytis cinerea T4]
c147097.graph_c0	1.84	2.86	1.34	0	0.07	0	1.08359e-07	-3.22736	down	Biological Process: protein peptidyl-prolyl isomerization (GO:0000413);; Molecular Function: peptidyl-prolyl cis-trans isomerase activity (GO:0003755);; Biological Process: protein folding (GO:0006457);; Cellular Component: endomembrane system (GO:0012505);; Cellular Component: membrane (GO:0016020);; Cellular Component: intracellular membrane-bounded organelle (GO:0043231);; Cellular Component: …	K03768|4.61959e-62|mis:MICPUN_84244|K03768 peptidyl-prolyl cis-trans isomerase B (cyclophilin B) [EC:5.2.1.8] | (RefSeq) CYP-B; peptidylprolyl isomerase, precursor	Cyclophilin type peptidyl-prolyl cis-trans isomerase/CLD	Peptidyl-prolyl cis-trans isomerase CYP19-4 OS=Arabidopsis thaliana OX=3702 GN=CYP19-4 PE=1 SV=2	hypothetical protein AZE42_00703 [Rhizopogon vesiculosus]
c266050.graph_c0	0.22	0.13	0.1	1.8	3.27	1.7	2.98306e-11	3.14071	up	--	--	bZIP transcription factor	--	hypothetical protein CAC42_7563 [Elsinoe sp. CQ-2017a]
c250370.graph_c0	25.48	18.34	22	4.79	5.56	3.6	1.33159e-12	-2.11896	down	Cellular Component: peroxisome (GO:0005777);; Biological Process: jasmonic acid biosynthetic process (GO:0009695);; Molecular Function: FMN binding (GO:0010181);; Molecular Function: 12-oxophytodienoate reductase activity (GO:0016629);; Biological Process: oxidation-reduction process (GO:0055114);;	K05894|1.30611e-96|fve:101293036|K05894 12-oxophytodienoic acid reductase [EC:1.3.1.42] | (RefSeq) 12-oxophytodienoate reductase 3-like	NADH:flavin oxidoreductase / NADH oxidase family	12-oxophytodienoate reductase 3 OS=Solanum lycopersicum OX=4081 GN=OPR3 PE=1 SV=1	PREDICTED: 12-oxophytodienoate reductase 3-like [Fragaria vesca subsp. vesca]
c264323.graph_c0	2	1.26	1.74	0.19	0.35	0.15	0.000310842	-2.07287	down	--	--	SUR7/PalI family	--	BQ2448_7720 [Microbotryum intermedium]
c271256.graph_c0	0.22	0.68	0.35	4.77	3.49	2.17	6.20765e-05	2.23305	up	Molecular Function: RNA binding (GO:0003723);; Molecular Function: structural constituent of ribosome (GO:0003735);; Biological Process: translation (GO:0006412);; Cellular Component: cytosolic large ribosomal subunit (GO:0022625);; Biological Process: ribosome biogenesis (GO:0042254);;	K02915|2.7083e-38|gsl:Gasu_19110|K02915 large subunit ribosomal protein L34e | (RefSeq) 60S ribosomal protein L34e	Ribosomal protein L34e	60S ribosomal protein L34 OS=Pisum sativum OX=3888 GN=RPL34 PE=2 SV=1	probable 60S ribosomal protein L34 [Phialocephala subalpina]
c242535.graph_c0	1.22	1.69	0.89	0	0.06	0	7.83843e-10	-3.54566	down	Molecular Function: binding (GO:0005488);; Cellular Component: mitochondrial matrix (GO:0005759);; Molecular Function: oxidoreductase activity (GO:0016491);; Biological Process: single-organism metabolic process (GO:0044710);;	K00030|6.83479e-96|sbi:SORBI_04g024840|K00030 isocitrate dehydrogenase (NAD+) [EC:1.1.1.41] | (RefSeq) SORBIDRAFT_04g024840, Sb04g024840; hypothetical protein	Isocitrate/isopropylmalate dehydrogenase	Isocitrate dehydrogenase [NAD] regulatory subunit 1, mitochondrial OS=Arabidopsis thaliana OX=3702 GN=IDH1 PE=1 SV=2	isocitrate dehydrogenase, NAD-dependent, partial [Linderina pennispora]
c218458.graph_c0	1.93	1.86	2.66	0	0	0	2.26683e-05	-2.71573	down	--	--	NADH:ubiquinone oxidoreductase, NDUFB5/SGDH subunit	--	--
c147124.graph_c0	5.82	4.67	4.82	0	0.13	0	3.6124e-11	-3.79065	down	--	--	Diapausin family of antimicrobial peptide	--	--
c265918.graph_c0	0.13	0.22	0.04	14.05	16.13	12.75	1.07483e-55	5.86916	up	--	--	--	--	hypothetical protein BofuT4_P035490.1 [Botrytis cinerea T4]
c272137.graph_c0	1.04	1.31	0.9	0	0.15	0.08	6.53462e-06	2.61061	up	Molecular Function: DNA binding (GO:0003677);; Cellular Component: nucleus (GO:0005634);; Biological Process: regulation of transcription, DNA-templated (GO:0006355);; Molecular Function: protein dimerization activity (GO:0046983);;	--	SRF-type transcription factor (DNA-binding and dimerisation domain)	--	similar to transcription factor MADS [Botrytis cinerea T4]
c254308.graph_c0	4.08	4.71	3.18	0	0.2	0.21	3.19697e-13	-3.67684	down	--	K20721|7.82877e-07|mtr:MTR_1g099500|K20721 reticulon-1 | (RefSeq) seed maturation protein	Reticulon	--	seed maturation protein [Medicago truncatula]
c271165.graph_c0	1.47	1.63	0.59	7.72	9.02	5.05	3.78974e-07	2.17808	up	--	--	Dirigent-like protein	Dirigent protein 23 OS=Arabidopsis thaliana OX=3702 GN=DIR23 PE=2 SV=1	PREDICTED: dirigent protein 22-like [Fragaria vesca subsp. vesca]
c269999.graph_c0	0.47	1.22	1.54	7.94	17.92	9.02	7.38765e-07	2.62462	up	--	--	Glucose-repressible protein Grg1	--	Glucose-repressible protein Grg1 [Ceraceosorus bombacis]
c247133.graph_c0	0	0	0	0.57	1.23	1.31	1.59195e-06	3.02651	up	--	--	Cutinase	--	hypothetical protein ANO11243_062260 [fungal sp. No.11243]
c151970.graph_c0	0	0	0	0.21	1.56	0.17	0.000260221	2.38729	up	--	--	Basic region leucine zipper	--	--
c271399.graph_c0	1.18	1.42	1.16	0	0	0	4.5727e-18	-4.75191	down	--	--	Beta-glucosidase (SUN family)	--	Secreted beta-glucosidase sun1 [Valsa mali var. pyri]
c147185.graph_c0	0	0	0	0.34	3.2	0.93	1.3872e-08	3.52094	up	Biological Process: transport (GO:0006810);;	K11826|1.26808e-141|aip:107628461|K11826 AP-2 complex subunit mu-1 | (RefSeq) AP-2 complex subunit mu	Adaptor complexes medium subunit family;; Clathrin adaptor complex small chain	AP-2 complex subunit mu OS=Arabidopsis thaliana OX=3702 GN=AP2M PE=1 SV=1	Apm4p [Rhizophagus irregularis DAOM 197198w]
c251628.graph_c0	0.12	0.3	0.12	1.57	2.47	1.88	5.96431e-10	2.84828	up	Biological Process: regulation of cell shape (GO:0008360);; Cellular Component: site of polarized growth (GO:0030427);; Cellular Component: medial cortex (GO:0031097);; Cellular Component: cell tip (GO:0051286);; Biological Process: fungal-type cell wall organization or biogenesis (GO:0071852);;	--	Pal1 cell morphology protein	--	hypothetical protein BofuT4_P137400.1 [Botrytis cinerea T4]
c219465.graph_c0	0.04	0	0.12	2.74	2.77	2.7	5.02399e-17	4.19361	up	--	--	--	--	hypothetical protein BofuT4_P115670.1 [Botrytis cinerea T4]
c219597.graph_c0	0	0	0	1.45	0.83	1.51	8.32169e-08	3.30981	up	--	--	--	--	hypothetical protein EPUS_04812 [Endocarpon pusillum Z07020]
c214227.graph_c0	178.41	169.7	183.88	32.24	23.75	33.87	2.47877e-77	-2.55917	down	Biological Process: response to stress (GO:0006950);;	--	Universal stress protein family	Universal stress protein A-like protein OS=Arabidopsis thaliana OX=3702 GN=At3g01520 PE=1 SV=2	PREDICTED: uncharacterized protein LOC101308005 [Fragaria vesca subsp. vesca]
c267928.graph_c0	0.02	0.08	0.02	1.52	1.48	1.42	4.67838e-17	4.02141	up	--	--	Glycine-rich domain-containing protein-like	Glycine-rich domain-containing protein 1 OS=Arabidopsis thaliana OX=3702 GN=GRDP1 PE=2 SV=1	hypothetical protein BofuT4_P105470.1 [Botrytis cinerea T4]
c271341.graph_c0	0	0	0	1.18	1.86	6.73	0.000208698	2.42179	up	Molecular Function: triglyceride lipase activity (GO:0004806);; Cellular Component: integral component of membrane (GO:0016021);; Biological Process: lipid catabolic process (GO:0016042);;	--	Protein of unknown function (DUF3759)	--	hypothetical protein FAVG1_09828 [Fusarium avenaceum]
c215361.graph_c0	0	0	0	0.39	3.45	0.81	0.000576196	2.26099	up	--	K12272|3.53813e-28|sind:105168274|K12272 signal recognition particle receptor subunit beta | (RefSeq) signal recognition particle receptor subunit beta-like	Signal recognition particle receptor beta subunit;; ADP-ribosylation factor family;; 50S ribosome-binding GTPase;; Ras of Complex, Roc, domain of DAPkinase	--	hypothetical protein RMATCC62417_13864 [Rhizopus microsporus]
c255009.graph_c0	2.04	1.99	1.9	0.4	0.27	0.42	7.31951e-08	-2.19087	down	--	K16277|0|fve:101313851|K16277 E3 ubiquitin-protein ligase DRIP [EC:2.3.2.27] | (RefSeq) E3 ubiquitin protein ligase DRIP2-like	Zinc finger, C3HC4 type (RING finger);; RING-type zinc-finger;; Zinc finger, C3HC4 type (RING finger)	E3 ubiquitin protein ligase DRIP2 OS=Arabidopsis thaliana OX=3702 GN=DRIP2 PE=1 SV=1	PREDICTED: E3 ubiquitin protein ligase DRIP2-like [Fragaria vesca subsp. vesca]
c259665.graph_c0	0.15	0.5	0.11	2.52	2.96	1.55	1.02188e-07	2.5816	up	Biological Process: carbohydrate transport (GO:0008643);; Cellular Component: integral component of membrane (GO:0016021);; Molecular Function: substrate-specific transmembrane transporter activity (GO:0022891);; Biological Process: transmembrane transport (GO:0055085);;	--	Sugar (and other) transporter;; Major Facilitator Superfamily	Polyol transporter 5 OS=Arabidopsis thaliana OX=3702 GN=PLT5 PE=1 SV=2	hypothetical protein BC1G_10771 [Botrytis cinerea B05.10]
c150672.graph_c0	20.07	19.28	17	0	0	0.79	2.26011e-21	-4.59943	down	Molecular Function: structural constituent of ribosome (GO:0003735);; Biological Process: translation (GO:0006412);; Cellular Component: cytosolic large ribosomal subunit (GO:0022625);;	K02885|1.51653e-57|ccp:CHC_T00006661001|K02885 large subunit ribosomal protein L19e | (RefSeq) hypothetical protein	Ribosomal protein L19e	60S ribosomal protein L19-2 OS=Arabidopsis thaliana OX=3702 GN=RPL19B PE=2 SV=1	large subunit ribosomal protein L19e, cytoplasmic [Guillardia theta CCMP2712]
c272863.graph_c0	0	0.1	0	1.33	1.56	1.16	0.000340782	2.32895	up	Cellular Component: membrane (GO:0016020);;	--	Cytochrome c oxidase subunit IV	--	Cytochrome c oxidase, subunit IV/COX5b [Ceraceosorus bombacis]
c220984.graph_c1	0	0	0	1.07	5.17	1.1	3.57244e-11	3.98564	up	--	K15223|1.86657e-17|cre:CHLREDRAFT_194816|K15223 upstream activation factor subunit UAF30 | (RefSeq) SWB1; SWIB domain-containing protein 1	SWIB/MDM2 domain	--	hypothetical protein CHLRE_02g118250v5 [Chlamydomonas reinhardtii]
c267121.graph_c0	0.05	0	0.11	1.89	2.04	1.39	1.37797e-08	3.23683	up	Cellular Component: integral component of membrane (GO:0016021);; Molecular Function: transferase activity (GO:0016740);;	--	Family of unknown function (DUF5353)	--	hypothetical protein MYCFIDRAFT_53414 [Pseudocercospora fijiensis CIRAD86]
c264030.graph_c1	0	0.24	0.12	2.9	1.82	0.97	2.75351e-05	2.52373	up	Cellular Component: plasma membrane (GO:0005886);; Cellular Component: integral component of membrane (GO:0016021);;	--	SUR7/PalI family	--	similar to SUR7 protein [Botrytis cinerea T4]
c213778.graph_c1	13.08	16.25	17.35	0.97	1.69	1.63	4.79439e-15	-3.00685	down	--	--	--	Protein PLANT CADMIUM RESISTANCE 2 OS=Arabidopsis thaliana OX=3702 GN=PCR2 PE=1 SV=1	PREDICTED: protein PLANT CADMIUM RESISTANCE 2-like [Fragaria vesca subsp. vesca]
c148191.graph_c0	0	0	0	0.86	6.42	0.75	1.68382e-09	3.71523	up	Cellular Component: cytoplasm (GO:0005737);; Biological Process: protein initiator methionine removal involved in protein maturation (GO:0035551);; Molecular Function: metal ion binding (GO:0046872);; Molecular Function: metalloaminopeptidase activity (GO:0070006);;	K01265|0|bdi:100829515|K01265 methionyl aminopeptidase [EC:3.4.11.18] | (RefSeq) methionine aminopeptidase 2B-like	Metallopeptidase family M24	Methionine aminopeptidase 2B OS=Arabidopsis thaliana OX=3702 GN=MAP2B PE=2 SV=2	peptidase M24A, methionine aminopeptidase [Rhizophagus irregularis]
c263397.graph_c0	0.06	0.21	0.13	3.09	2.74	2.14	7.67764e-22	3.74083	up	Cellular Component: integral component of membrane (GO:0016021);;	--	--	--	hypothetical protein BofuT4_P022880.1 [Botrytis cinerea T4]
c213509.graph_c0	0	0	0	0.12	2.08	0.4	0.00016715	2.45439	up	--	--	Phosphotyrosine interaction domain (PTB/PID);; Phosphotyrosine-binding domain;; Phosphotyrosine interaction domain (PTB/PID)	--	--
c252087.graph_c0	16.77	17.6	10.57	0.26	0	0.21	3.2387e-17	-4.4505	down	--	--	Fungal protease inhibitor	--	--
c243740.graph_c0	0	0	0	3.83	4.28	1.73	3.96282e-05	2.64939	up	--	--	--	--	Lea domain protein [Rutstroemia sp. NJR-2017a WRK4]
c147026.graph_c0	0	0	0	1.2	1.38	1.92	1.02333e-19	4.95983	up	Biological Process: metabolic process (GO:0008152);; Molecular Function: sulfuric ester hydrolase activity (GO:0008484);; Cellular Component: integral component of membrane (GO:0016021);;	--	Sulfatase;; Type I phosphodiesterase / nucleotide pyrophosphatase;; Protein of unknown function (DUF229)	--	hypothetical protein FPOA_05303 [Fusarium poae]
c243754.graph_c0	118.88	108.06	116.24	5.36	3.37	4.75	1.06411e-182	-4.64302	down	--	--	Late embryogenesis abundant (LEA) group 1	--	PREDICTED: uncharacterized protein LOC101311966 [Fragaria vesca subsp. vesca]
c243768.graph_c0	0	0.1	0	2.24	4.53	1.78	6.44543e-16	4.32957	up	--	--	--	--	--
c251334.graph_c0	2.62	3.49	1.79	0	0	0	1.08152e-07	-3.28252	down	--	K09272|7.80646e-24|mtr:MTR_5g082570|K09272 structure-specific recognition protein 1 | (RefSeq) FACT complex subunit SSRP1	HMG (high mobility group) box;; HMG-box domain	FACT complex subunit SSRP1 OS=Vicia faba OX=3906 GN=SSRP1 PE=2 SV=1	hypothetical protein SAPIO_CDS3210 [Scedosporium apiospermum]
c239449.graph_c0	0	0	0	1.66	2.18	0.79	0.000457331	2.30053	up	--	--	--	--	mitochondrial pyruvate dehydrogenase kinase [Sclerotinia borealis F-4128]
c247636.graph_c1	0	0	0	0.51	2.51	0.5	4.91389e-11	3.96495	up	--	--	Inhibitor of Apoptosis domain;; Zinc finger, C3HC4 type (RING finger)	E3 ubiquitin-protein ligase SP1 OS=Arabidopsis thaliana OX=3702 GN=SP1 PE=1 SV=1	hypothetical protein PHLGIDRAFT_112858, partial [Phlebiopsis gigantea 11061_1 CR5-6]
c272889.graph_c0	0	0	0	0.22	2.06	0.36	7.91408e-08	3.36433	up	--	K03869|2.00895e-119|osa:4337175|K03869 cullin 3 | (RefSeq) cullin-3B	Cullin family;; Cullin protein neddylation domain	Cullin-3A OS=Arabidopsis thaliana OX=3702 GN=CUL3A PE=1 SV=1	cullin CDC53 [Rhizophagus irregularis DAOM 197198w]
c252081.graph_c0	0	0.03	0	1.39	1.7	0.49	1.44931e-09	3.59784	up	Cellular Component: membrane (GO:0016020);;	--	Major Facilitator Superfamily;; Sugar (and other) transporter	Organic cation/carnitine transporter 7 OS=Arabidopsis thaliana OX=3702 GN=OCT7 PE=2 SV=1	Synaptic vesicle transporter SV2 (major facilitator superfamily) [Ceraceosorus bombacis]
c271043.graph_c0	13.44	7.87	10.61	0	0.33	0.18	1.88806e-14	-4.04589	down	Biological Process: maturation of SSU-rRNA from tricistronic rRNA transcript (SSU-rRNA, 5.8S rRNA, LSU-rRNA) (GO:0000462);; Molecular Function: structural constituent of ribosome (GO:0003735);; Biological Process: translation (GO:0006412);; Cellular Component: cytosolic small ribosomal subunit (GO:0022627);; Molecular Function: small ribosomal subunit rRNA binding (GO:0070181);;	K02953|2.45198e-71|jcu:105645959|K02953 small subunit ribosomal protein S13e | (RefSeq) 40S ribosomal protein S13	Ribosomal S13/S15 N-terminal domain;; Ribosomal protein S15	40S ribosomal protein S13-2 OS=Arabidopsis thaliana OX=3702 GN=RPS13B PE=2 SV=1	Ribosomal 40S subunit protein S13 [Rhizophagus irregularis DAOM 181602]
c262133.graph_c0	5.38	4.35	3.49	25.76	25.42	19.56	1.96283e-25	2.29827	up	--	--	--	--	hypothetical protein PRUPE_2G292900 [Prunus persica]
c216840.graph_c0	0	0	0	8.4	12.26	12.53	4.93986e-47	6.89114	up	--	--	Chitin binding Peritrophin-A domain	--	hypothetical protein AYO21_09144 [Fonsecaea monophora]
c258094.graph_c0	0.18	0.36	0.28	2.88	3.93	1.98	5.37138e-06	2.48884	up	--	--	--	--	hypothetical protein PV10_06926 [Exophiala mesophila]
c147321.graph_c0	0	0	0	2.5	2.73	3.46	1.64222e-21	5.11559	up	Molecular Function: oxidoreductase activity, acting on the aldehyde or oxo group of donors, NAD or NADP as acceptor (GO:0016620);; Biological Process: oxidation-reduction process (GO:0055114);;	K17761|1.63761e-151|smo:SELMODRAFT_230009|K17761 succinate-semialdehyde dehydrogenase, mitochondrial [EC:1.2.1.24] | (RefSeq) hypothetical protein	Aldehyde dehydrogenase family	Succinate-semialdehyde dehydrogenase, mitochondrial OS=Arabidopsis thaliana OX=3702 GN=ALDH5F1 PE=1 SV=2	succinate-semialdehyde dehydrogenase [Fusarium langsethiae]
c212553.graph_c0	1.19	1.79	1.01	0	0	0	5.6912e-14	-4.30076	down	Biological Process: signal transduction (GO:0007165);;	--	--	--	putative carbohydrate-binding module family 48 protein [Diaporthe ampelina]
c267920.graph_c0	0	0.11	0	1.71	3.03	2.15	3.13328e-06	2.90034	up	Molecular Function: stearoyl-CoA 9-desaturase activity (GO:0004768);; Biological Process: unsaturated fatty acid biosynthetic process (GO:0006636);; Cellular Component: integral component of membrane (GO:0016021);; Molecular Function: heme binding (GO:0020037);; Molecular Function: metal ion binding (GO:0046872);; Biological Process: oxidation-reduction process (GO:0055114);;	K00507|2.48357e-21|gsl:Gasu_05920|K00507 stearoyl-CoA desaturase (Delta-9 desaturase) [EC:1.14.19.1] | (RefSeq) stearoyl-CoA desaturase (delta-9 desaturase)	Cytochrome b5-like Heme/Steroid binding domain	Cytochrome b5 isoform E OS=Arabidopsis thaliana OX=3702 GN=CYTB5-E PE=1 SV=2	hypothetical protein ANO11243_062920 [fungal sp. No.11243]
c153893.graph_c0	0	0	0	0.55	2.57	0.21	1.90322e-06	3.03346	up	Molecular Function: protein binding (GO:0005515);; Cellular Component: nuclear pore (GO:0005643);; Cellular Component: nucleoplasm (GO:0005654);; Cellular Component: nucleolus (GO:0005730);; Cellular Component: cytosol (GO:0005829);; Biological Process: NLS-bearing protein import into nucleus (GO:0006607);; Molecular Function: nuclear import signal receptor activity (GO:0061608);; Cellular Compon…	--	Armadillo/beta-catenin-like repeat;; Atypical Arm repeat;; Importin beta binding domain;; HEAT-like repeat;; HEAT repeat;; HEAT repeats	Importin subunit alpha-6 OS=Arabidopsis thaliana OX=3702 GN=IMPA6 PE=2 SV=1	hypothetical protein SPPG_01341 [Spizellomyces punctatus DAOM BR117]
c242429.graph_c0	0.03	0	0.04	1.82	1.7	1.98	2.08361e-14	4.11427	up	Cellular Component: fungal-type vacuole (GO:0000324);; Molecular Function: serine-type carboxypeptidase activity (GO:0004185);; Biological Process: proteolysis (GO:0006508);; Biological Process: phytochelatin biosynthetic process (GO:0046938);;	K16298|1.96569e-69|sind:105174223|K16298 serine carboxypeptidase-like clade IV [EC:3.4.16.-] | (RefSeq) serine carboxypeptidase-like	Serine carboxypeptidase;; Carboxypeptidase Y pro-peptide	Serine carboxypeptidase 3 OS=Hordeum vulgare OX=4513 GN=CBP3 PE=1 SV=2	probable PRC1-carboxypeptidase y, serine-type protease [Fusarium fujikuroi IMI 58289]
c271721.graph_c0	0	0	0	1.2	1.39	1.67	8.85211e-10	3.67432	up	--	--	--	--	unnamed protein product [Fusarium sp. FIESC_5 CS3069]
c253220.graph_c0	0	0	0	2.3	1.96	2.76	5.69687e-14	4.28988	up	Molecular Function: binding (GO:0005488);;	--	--	--	hypothetical protein FPOA_03897 [Fusarium poae]
c262369.graph_c0	0.45	0.23	0.33	2.42	2.07	1.26	2.28827e-05	2.03941	up	Molecular Function: SNARE binding (GO:0000149);; Molecular Function: SNAP receptor activity (GO:0005484);; Biological Process: exocytosis (GO:0006887);; Biological Process: vesicle fusion (GO:0006906);; Cellular Component: integral component of membrane (GO:0016021);; Cellular Component: SNARE complex (GO:0031201);;	K08515|8.43447e-11|osa:4331733|K08515 vesicle-associated membrane protein 7 | (RefSeq) putative vesicle-associated membrane protein 726	Synaptobrevin	Vesicle-associated membrane protein 725 OS=Arabidopsis thaliana OX=3702 GN=VAMP725 PE=2 SV=2	synaptobrevin [Botrytis cinerea B05.10]
c256880.graph_c0	0	0	0	0.47	5.5	1.62	1.06403e-10	3.93288	up	--	--	BRICHOS domain	--	--
c252145.graph_c1	1.47	1.33	0.73	0	0	0	0.000412413	-2.3166	down	--	--	--	--	hypothetical protein K444DRAFT_608594 [Meliniomyces bicolor E]
c269854.graph_c0	393.83	346.95	378.96	1657.24	1766.25	1527.39	0	2.10785	up	--	--	Phosphate-induced protein 1 conserved region	Protein EXORDIUM-like 7 OS=Arabidopsis thaliana OX=3702 GN=EXL7 PE=2 SV=2	PREDICTED: protein EXORDIUM-like 7 [Fragaria vesca subsp. vesca]
c258166.graph_c0	0.31	0.33	0.11	2.22	3.06	1.87	0.000150032	2.22574	up	Cellular Component: mitochondrial proton-transporting ATP synthase, stator stalk (GO:0000274);; Biological Process: protein complex assembly (GO:0006461);; Biological Process: ATP synthesis coupled proton transport (GO:0015986);; Molecular Function: proton-transporting ATP synthase activity, rotational mechanism (GO:0046933);; Molecular Function: proton-transporting ATPase activity, rotational me…	--	ATP synthase D chain, mitochondrial (ATP5H)	--	ATP synthase d subunit [Botrytis cinerea B05.10]
c217754.graph_c0	0	0	0	0.68	0.92	2.7	0.000159215	2.46157	up	Molecular Function: translation elongation factor activity (GO:0003746);; Molecular Function: guanyl-nucleotide exchange factor activity (GO:0005085);; Cellular Component: eukaryotic translation elongation factor 1 complex (GO:0005853);; Biological Process: translational elongation (GO:0006414);; Biological Process: regulation of translational termination (GO:0006449);; Biological Process: negati…	K03232|6.51597e-30|bdi:100829465|K03232 elongation factor 1-beta | (RefSeq) elongation factor 1-delta 1	EF-1 guanine nucleotide exchange domain;; Eukaryotic elongation factor 1 beta central acidic region;; Glutathione S-transferase, C-terminal domain;; Glutathione S-transferase, C-terminal domain	Elongation factor 1-beta 1 OS=Arabidopsis thaliana OX=3702 GN=At5g12110 PE=2 SV=2	hypothetical protein FAVG1_02119 [Fusarium avenaceum]
c273281.graph_c0	0	0	0	0.37	2.13	0.43	4.49167e-06	2.92802	up	Cellular Component: cytoplasmic part (GO:0044444);;	K15026|1.01786e-77|ppp:PHYPADRAFT_220437|K15026 translation initiation factor 2A | (RefSeq) hypothetical protein	Eukaryotic translation initiation factor eIF2A	Eukaryotic translation initiation factor 3 subunit B OS=Arabidopsis thaliana OX=3702 GN=TIF3B1 PE=1 SV=1	translation initiation factor eIF-2A [Linderina pennispora]
c254907.graph_c0	0	0	0	1.42	4.33	0.95	2.71906e-17	4.8136	up	Molecular Function: nucleotide binding (GO:0000166);; Molecular Function: nucleic acid binding (GO:0003676);; Molecular Function: ATP-dependent RNA helicase activity (GO:0004004);; Cellular Component: nucleus (GO:0005634);; Biological Process: mRNA catabolic process (GO:0006402);; Biological Process: RNA secondary structure unwinding (GO:0010501);; Biological Process: ribosome biogenesis (GO:0042…	K12823|0|osa:9271802|K12823 ATP-dependent RNA helicase DDX5/DBP2 [EC:3.6.4.13] | (RefSeq) DEAD-box ATP-dependent RNA helicase 30	DEAD/DEAH box helicase;; Helicase conserved C-terminal domain;; Type III restriction enzyme, res subunit	DEAD-box ATP-dependent RNA helicase 30 OS=Oryza sativa subsp. japonica OX=39947 GN=Os01g0911100 PE=2 SV=2	RecName: Full=ATP-dependent RNA helicase DBP2; AltName: Full=DEAD box protein 2
c148693.graph_c0	0	0	0	0.25	2.35	0.22	8.95498e-06	2.85252	up	--	K14648|5.59903e-09|cmo:103490825|K14648 poly(U)-specific endoribonuclease [EC:3.1.-.-] | (RefSeq) poly(U)-specific endoribonuclease-B	Endoribonuclease XendoU	--	hypothetical protein SPPG_07366 [Spizellomyces punctatus DAOM BR117]
c266749.graph_c0	0.05	0.06	0	4.96	6.86	3.43	4.22053e-20	4.74385	up	--	--	Ferritin-like domain	--	hypothetical protein B0A48_17084 [Rachicladosporium antarcticum]
c267752.graph_c0	0.22	0.3	0.08	3.4	1.08	1.39	0.000507882	2.12321	up	Molecular Function: nucleotide binding (GO:0000166);; Cellular Component: cytosol (GO:0005829);; Cellular Component: integral component of membrane (GO:0016021);; Molecular Function: single-stranded telomeric DNA binding (GO:0043047);;	--	RNA recognition motif. (a.k.a. RRM, RBD, or RNP domain)	40S ribosomal protein S19, mitochondrial OS=Arabidopsis thaliana OX=3702 GN=RPS19 PE=1 SV=2	RNA-binding domain-containing protein [Aureobasidium pullulans EXF-150]
c213758.graph_c0	0	0	0	1.01	13.35	1.6	2.80366e-07	3.24635	up	--	--	--	--	--
c261191.graph_c0	0	0	0	0.46	2.26	0.48	1.23774e-08	3.51949	up	Molecular Function: nucleotide binding (GO:0000166);; Cellular Component: membrane (GO:0016020);; Molecular Function: ligase activity (GO:0016874);;	K03178|0|ccp:CHC_T00010007001|K03178 ubiquitin-activating enzyme E1 [EC:6.2.1.45] | (RefSeq) ubiquitin-activating enzyme E1	Ubiquitin-activating enzyme active site;; ThiF family;; Ubiquitin fold domain	Ubiquitin-activating enzyme E1 2 OS=Arabidopsis thaliana OX=3702 GN=UBA2 PE=1 SV=1	ubiquitin-activating emzyme E1, partial [Hesseltinella vesiculosa]
c253845.graph_c0	0.14	0.03	0	1.21	1.46	1.17	3.52121e-09	3.20562	up	Molecular Function: phosphoglucomutase activity (GO:0004614);; Cellular Component: cytosol (GO:0005829);; Biological Process: glycogen biosynthetic process (GO:0005978);; Biological Process: glucose metabolic process (GO:0006006);; Biological Process: galactose catabolic process (GO:0019388);;	K01835|0|eus:EUTSA_v10012968mg|K01835 phosphoglucomutase [EC:5.4.2.2] | (RefSeq) hypothetical protein	Phosphoglucomutase/phosphomannomutase, alpha/beta/alpha domain I;; Phosphoglucomutase/phosphomannomutase, alpha/beta/alpha domain III;; Phosphoglucomutase/phosphomannomutase, alpha/beta/alpha domain II;; Phosphoglucomutase/phosphomannomutase, C-terminal domain	Phosphoglucomutase, chloroplastic OS=Brassica napus OX=3708 GN=PGMP PE=2 SV=1	similar to phosphoglucomutase [Botrytis cinerea T4]
c250343.graph_c0	0	0	0	0.79	0.81	1.48	2.39314e-12	4.09976	up	--	--	FHA domain	--	hypothetical protein FPOA_03193 [Fusarium poae]
c151170.graph_c0	17.91	17.99	16.48	0.16	0.11	0.37	9.87783e-31	-5.09272	down	Molecular Function: structural constituent of ribosome (GO:0003735);; Biological Process: translation (GO:0006412);; Cellular Component: large ribosomal subunit (GO:0015934);;	K02880|9.97281e-76|gra:105800839|K02880 large subunit ribosomal protein L17e | (RefSeq) 60S ribosomal protein L17-1-like	Ribosomal protein L22p/L17e	60S ribosomal protein L17-2 OS=Arabidopsis thaliana OX=3702 GN=RPL17B PE=2 SV=2	PREDICTED: 60S ribosomal protein L17-1-like isoform X2 [Gossypium raimondii]
c272333.graph_c0	0.84	2.52	1.29	0	0	0	5.95219e-05	-2.59669	down	--	--	Alternaria alternata allergen 1	--	hypothetical protein VP1G_06211 [Valsa mali var. pyri]
c262070.graph_c0	2.76	3.42	1.85	0	0	0.08	1.22525e-08	-3.40175	down	--	--	Chitin binding Peritrophin-A domain	--	--
c262977.graph_c1	6.82	4.42	8.75	0.68	0.27	0.6	1.01608e-12	-3.19403	down	Cellular Component: cytosol (GO:0005829);;	--	Seed maturation protein	Late embryogenesis abundant protein 31 OS=Arabidopsis thaliana OX=3702 GN=RAB28 PE=1 SV=1	PREDICTED: late embryogenesis abundant protein D-34-like [Fragaria vesca subsp. vesca]
c271621.graph_c0	1.09	1.6	1.15	0	0	0	2.9556e-08	-3.39181	down	Cellular Component: integral component of membrane (GO:0016021);; Cellular Component: cell part (GO:0044464);;	--	Membrane-associating domain	--	putative non-classical export protein [Diaporthe ampelina]
c265496.graph_c0	0.15	0.43	0.31	2.18	2.54	1.69	8.53406e-14	2.56753	up	--	--	Glycogen recognition site of AMP-activated protein kinase	--	hypothetical protein BCIN_16g01550 [Botrytis cinerea B05.10]
c244425.graph_c1	0	0	0	0.41	2.06	0.56	8.27704e-10	3.73911	up	--	--	Pellino	--	hypothetical protein AURANDRAFT_71639 [Aureococcus anophagefferens]
c146895.graph_c0	0.44	1.48	1.6	0	0	0	0.000541259	-2.27296	down	Molecular Function: electron carrier activity (GO:0009055);; Cellular Component: membrane (GO:0016020);;	--	--	--	putative extracellular serine-rich protein [Diaporthe ampelina]
c242945.graph_c0	19.31	14.68	14.53	1.98	0.96	2.96	5.27476e-15	-2.88362	down	--	--	--	--	PREDICTED: embryonic protein DC-8-like [Fragaria vesca subsp. vesca]
c251749.graph_c0	3.21	2.84	4.12	0.28	0.21	0.23	1.91114e-12	-3.20306	down	Biological Process: defense response (GO:0006952);;	--	LURP-one-related	Protein LURP-one-related 6 OS=Arabidopsis thaliana OX=3702 GN=At2g05910 PE=2 SV=1	PREDICTED: protein LURP-one-related 6 [Fragaria vesca subsp. vesca]
c265776.graph_c0	1.69	2.56	1.49	0	0	0	2.29027e-08	-3.4173	down	Molecular Function: catalytic activity (GO:0003824);;	--	Tetrahydrofolate dehydrogenase/cyclohydrolase, NAD(P)-binding domain;; Tetrahydrofolate dehydrogenase/cyclohydrolase, catalytic domain	Bifunctional protein FolD 4, chloroplastic OS=Arabidopsis thaliana OX=3702 GN=FOLD4 PE=1 SV=1	PREDICTED: bifunctional protein FolD 4, chloroplastic [Cicer arietinum]
c170932.graph_c0	0	0	0	0.49	0.81	1.89	1.916e-06	3.01735	up	Cellular Component: integral component of membrane (GO:0016021);;	--	PAP2 superfamily	Lipid phosphate phosphatase 1 OS=Arabidopsis thaliana OX=3702 GN=LPP1 PE=2 SV=2	unnamed protein product [Fusarium sp. FIESC_5 CS3069]
c264924.graph_c0	7.96	8.49	8.05	1.41	1.68	1.01	6.66197e-24	-2.5365	down	Cellular Component: membrane (GO:0016020);;	--	EamA-like transporter family;; EamA-like transporter family	WAT1-related protein At1g25270 OS=Arabidopsis thaliana OX=3702 GN=At1g25270 PE=2 SV=1	WAT1-related protein At1g68170 [Citrus clementina]
c264385.graph_c0	0	0.24	0	4.2	5.29	2.98	3.76655e-08	3.30113	up	Molecular Function: hydrogen ion transmembrane transporter activity (GO:0015078);; Biological Process: ATP hydrolysis coupled proton transport (GO:0015991);; Cellular Component: integral component of membrane (GO:0016021);; Cellular Component: proton-transporting V-type ATPase, V0 domain (GO:0033179);;	--	--	--	hypothetical protein M438DRAFT_334272 [Aureobasidium pullulans EXF-150]
c250431.graph_c0	0	0	0	6.02	33.51	11.36	6.65577e-12	4.20464	up	--	--	DM4/DM12 family	--	--
c270022.graph_c0	0	0	0	2.77	18.86	4.06	8.36837e-09	3.56343	up	Biological Process: cytoplasmic translation (GO:0002181);; Molecular Function: structural constituent of ribosome (GO:0003735);; Molecular Function: hydrolase activity (GO:0016787);; Cellular Component: cytosolic large ribosomal subunit (GO:0022625);; Biological Process: ribosomal large subunit biogenesis (GO:0042273);; Molecular Function: organic cyclic compound binding (GO:0097159);; Molecular …	K02917|1.04234e-32|bdi:100832242|K02917 large subunit ribosomal protein L35Ae | (RefSeq) 60S ribosomal protein L35a-1-like	Ribosomal protein L35Ae	60S ribosomal protein L35a-3 OS=Arabidopsis thaliana OX=3702 GN=RPL35AC PE=3 SV=1	predicted protein [Hordeum vulgare subsp. vulgare]
c187691.graph_c0	0	0	0	0.59	2.09	0.14	0.000539841	2.27064	up	--	--	--	--	--
c271322.graph_c0	51.86	45.46	49	5.49	5.12	3.54	6.66696e-123	-3.36777	down	Molecular Function: nucleic acid binding (GO:0003676);; Biological Process: cellular process (GO:0009987);; Biological Process: single-organism process (GO:0044699);; Biological Process: regulation of biological process (GO:0050789);;	--	--	Zinc finger protein 5 OS=Arabidopsis thaliana OX=3702 GN=ZFP5 PE=1 SV=1	PREDICTED: zinc finger protein 5 [Fragaria vesca subsp. vesca]
c147064.graph_c0	2.25	3.25	2.82	16.02	15.41	13.47	2.51704e-31	2.32648	up	--	--	SAM domain (Sterile alpha motif)	--	PREDICTED: uncharacterized protein LOC101308691 [Fragaria vesca subsp. vesca]
c240276.graph_c0	0.07	0.15	0.31	4.15	5.86	3.83	2.33941e-13	3.62335	up	--	--	--	--	hypothetical protein BofuT4_P115650.1 [Botrytis cinerea T4]
c245678.graph_c0	0.96	1.77	1.81	0	0	0	9.19196e-05	-2.53557	down	--	--	--	--	--
c259675.graph_c0	0	0	0	0.59	6.95	1.78	1.6481e-11	4.075	up	--	--	Basic region leucine zipper;; bZIP transcription factor	--	--
c147571.graph_c0	0	0	0	2.15	8.46	1.81	2.2583e-08	3.46138	up	Molecular Function: structural constituent of ribosome (GO:0003735);; Cellular Component: ribosome (GO:0005840);; Biological Process: translation (GO:0006412);;	K02885|6.78998e-69|adu:107495864|K02885 large subunit ribosomal protein L19e | (RefSeq) 60S ribosomal protein L19-1-like	Ribosomal protein L19e	60S ribosomal protein L19-2 OS=Arabidopsis thaliana OX=3702 GN=RPL19B PE=2 SV=1	60S ribosomal protein L19 [Basidiobolus meristosporus CBS 931.73]
c269925.graph_c0	0.36	0	0	2.73	12.99	3.43	4.39795e-07	3.10811	up	Molecular Function: structural constituent of ribosome (GO:0003735);; Biological Process: translation (GO:0006412);; Cellular Component: cytosolic large ribosomal subunit (GO:0022625);;	K02900|3.96843e-52|mpp:MICPUCDRAFT_26131|K02900 large subunit ribosomal protein L27Ae | (RefSeq) hypothetical protein	Ribosomal proteins 50S-L15, 50S-L18e, 60S-L27A	60S ribosomal protein L27a-3 OS=Arabidopsis thaliana OX=3702 GN=RPL27AC PE=2 SV=2	60S ribosomal protein L27a [Phytophthora parasitica INRA-310]
c147136.graph_c0	2.37	3.36	1.53	0	0	0	7.53389e-12	-4.01705	down	Cellular Component: integral component of membrane (GO:0016021);;	--	--	--	hypothetical protein VP1G_06255 [Valsa mali var. pyri]
c212311.graph_c0	0	0	0	0.49	6.78	1.46	4.80089e-07	3.18552	up	--	K02183|2.59679e-34|csl:COCSUDRAFT_23637|K02183 calmodulin | (RefSeq) EF-hand	EF hand;; EF-hand domain;; EF-hand domain pair;; EF-hand domain pair;; EF hand	Calmodulin OS=Prorocentrum minimum OX=39449 PE=2 SV=1	hypothetical protein BCR41DRAFT_319669 [Lobosporangium transversale]
c263958.graph_c0	0	0	0	3.66	12.03	2.11	9.952e-09	3.59085	up	Molecular Function: binding (GO:0005488);;	--	'Cold-shock' DNA-binding domain	Cold shock domain-containing protein 4 OS=Arabidopsis thaliana OX=3702 GN=CSP4 PE=1 SV=1	hypothetical protein GUITHDRAFT_91776 [Guillardia theta CCMP2712]
c274561.graph_c0	0	0.06	0.06	1	1.33	0.4	0.000415078	2.28382	up	Molecular Function: transcription factor activity, core RNA polymerase II binding (GO:0000991);; Molecular Function: translation initiation factor activity (GO:0003743);; Cellular Component: transcription factor TFIID complex (GO:0005669);; Cellular Component: transcription factor TFIIF complex (GO:0005674);; Biological Process: regulation of transcription from RNA polymerase II promoter (GO:0006…	K11341|3.03082e-07|csl:COCSUDRAFT_52425|K11341 YEATS domain-containing protein 4 | (RefSeq) yeats-domain-containing protein	YEATS family;; Bromodomain extra-terminal - transcription regulation	--	hypothetical protein BC1G_08894 [Botrytis cinerea B05.10]
c269891.graph_c0	0	0	0	6.01	27.68	5.65	1.60147e-15	4.62923	up	Biological Process: ribosomal small subunit assembly (GO:0000028);; Molecular Function: structural constituent of ribosome (GO:0003735);; Cellular Component: cytosolic small ribosomal subunit (GO:0022627);;	K02947|7.43206e-43|ppp:PHYPADRAFT_213919|K02947 small subunit ribosomal protein S10e | (RefSeq) hypothetical protein	Plectin/S10 domain	40S ribosomal protein S10-2 OS=Arabidopsis thaliana OX=3702 GN=RPS10B PE=2 SV=1	hypothetical protein PHYSODRAFT_286426 [Phytophthora sojae]
c211118.graph_c0	0	0	0	1.24	4.07	1.33	8.40517e-14	4.34449	up	--	--	--	--	--
c147085.graph_c0	0	0	0	0.69	3.6	0.32	4.37731e-06	2.93653	up	Biological Process: regulation of COPII vesicle coating (GO:0003400);; Molecular Function: GTPase activity (GO:0003924);; Molecular Function: GTP binding (GO:0005525);; Cellular Component: Golgi apparatus (GO:0005794);; Biological Process: intracellular protein transport (GO:0006886);; Biological Process: nuclear envelope organization (GO:0006998);; Cellular Component: COPII vesicle coat (GO:0030…	K07953|3.09696e-74|spen:107023508|K07953 GTP-binding protein SAR1 [EC:3.6.5.-] | (RefSeq) GTP-binding protein SAR1A-like	ADP-ribosylation factor family;; Ras of Complex, Roc, domain of DAPkinase;; 50S ribosome-binding GTPase;; Signal recognition particle receptor beta subunit;; Gtr1/RagA G protein conserved region	GTP-binding protein SAR1B OS=Arabidopsis thaliana OX=3702 GN=SAR1B PE=1 SV=1	hypothetical protein HETIRDRAFT_471210 [Heterobasidion irregulare TC 32-1]
c268302.graph_c0	1.28	1.45	1.64	0	0	0	4.50237e-15	-4.41456	down	Molecular Function: sugar:proton symporter activity (GO:0005351);; Molecular Function: glucose transmembrane transporter activity (GO:0005355);; Cellular Component: integral component of plasma membrane (GO:0005887);; Biological Process: proton transport (GO:0015992);; Biological Process: glucose import (GO:0046323);; Biological Process: glucose transmembrane transport (GO:1904659);;	--	Sugar (and other) transporter;; Major Facilitator Superfamily	Sugar transport protein 13 OS=Arabidopsis thaliana OX=3702 GN=STP13 PE=1 SV=2	putative high-affinity glucose transporter ght1 protein [Rutstroemia sp. NJR-2017a WRK4]
c268006.graph_c8	8.9	6.91	13.19	0.79	0.69	0.13	4.2745e-13	-3.42398	down	Molecular Function: transferase activity, transferring glycosyl groups (GO:0016757);;	--	--	UDP-glucose flavonoid 3-O-glucosyltransferase 7 OS=Fragaria ananassa OX=3747 GN=GT7 PE=1 SV=1	PREDICTED: UDP-glucose flavonoid 3-O-glucosyltransferase 7-like [Pyrus x bretschneideri]
c244026.graph_c0	1.38	1.17	1.08	0.04	0.16	0.07	9.26612e-08	-2.82243	down	Cellular Component: membrane (GO:0016020);;	--	--	--	hypothetical protein E5Q_01586 [Mixia osmundae IAM 14324]
c265469.graph_c0	1.77	1.52	1.3	0	0.09	0.05	5.51446e-09	-3.29706	down	--	--	Deoxynucleoside kinase	--	--
c271040.graph_c0	2.66	4.51	2.91	0.75	0.25	0.95	6.50489e-06	-2.04179	down	Molecular Function: hydrolase activity, hydrolyzing O-glycosyl compounds (GO:0004553);; Biological Process: carbohydrate metabolic process (GO:0005975);;	--	Glycosyl hydrolases family 17	Glucan endo-1,3-beta-glucosidase 11 OS=Arabidopsis thaliana OX=3702 GN=At1g32860 PE=1 SV=1	PREDICTED: glucan endo-1,3-beta-glucosidase 11 [Fragaria vesca subsp. vesca]
c147232.graph_c0	0	0	0	2.95	1.36	2.73	1.61197e-07	3.25221	up	Molecular Function: nucleotide binding (GO:0000166);; Molecular Function: nucleic acid binding (GO:0003676);; Cellular Component: viral nucleocapsid (GO:0019013);; Cellular Component: intracellular ribonucleoprotein complex (GO:0030529);;	--	RNA recognition motif. (a.k.a. RRM, RBD, or RNP domain)	Glycine-rich RNA-binding protein 2, mitochondrial OS=Arabidopsis thaliana OX=3702 GN=RBG2 PE=1 SV=1	unnamed protein product [Fusarium graminearum]
c272037.graph_c0	0.19	0.08	0.1	0.97	1.7	0.49	3.15332e-06	2.38709	up	Molecular Function: nucleic acid binding (GO:0003676);; Molecular Function: metal ion binding (GO:0046872);;	--	Zinc finger, C2H2 type;; Zinc-finger of C2H2 type	--	transcription factor [Ceraceosorus bombacis]
c148146.graph_c0	0	0	0	0.84	11.08	1.23	7.2217e-08	3.38418	up	--	--	Secreted protein acidic and rich in cysteine Ca binding region	--	--
c252946.graph_c0	1.29	1.9	1.28	0	0.04	0	2.09995e-11	-3.84044	down	Molecular Function: acyl-CoA dehydrogenase activity (GO:0003995);; Molecular Function: flavin adenine dinucleotide binding (GO:0050660);; Biological Process: oxidation-reduction process (GO:0055114);;	--	Acyl-CoA dehydrogenase, C-terminal domain;; Acyl-CoA dehydrogenase, middle domain;; Acyl-CoA dehydrogenase, N-terminal domain;; Acyl-CoA dehydrogenase, C-terminal domain	2-methylacyl-CoA dehydrogenase, mitochondrial OS=Solanum tuberosum OX=4113 GN=2MBCD PE=1 SV=2	Putative Medium-chain acyl-CoA dehydrogenase [Rhizopus microsporus]
c212223.graph_c0	11.96	12.79	8.94	0.13	0.43	0.15	5.78215e-37	-4.85419	down	Cellular Component: cytosol (GO:0005829);; Cellular Component: ribosome (GO:0005840);; Biological Process: cellular process (GO:0009987);; Biological Process: ribosome biogenesis (GO:0042254);;	K02941|5.03007e-111|csv:101210283|K02941 large subunit ribosomal protein LP0 | (RefSeq) 60S acidic ribosomal protein P0-like	Ribosomal protein L10;; 60s Acidic ribosomal protein	60S acidic ribosomal protein P0 OS=Glycine max OX=3847 PE=2 SV=1	hypothetical protein SPPG_01926 [Spizellomyces punctatus DAOM BR117]
c272052.graph_c0	0	0	0	0.93	1.12	1.34	5.24779e-13	4.16736	up	--	--	--	--	unnamed protein product [Fusarium graminearum]
c213608.graph_c0	4.89	4.57	5.14	0	0	0.16	1.05975e-26	-4.96869	down	--	K01312|2.47505e-11|mpp:MICPUCDRAFT_11334|K01312 trypsin [EC:3.4.21.4] | (RefSeq) hypothetical protein	Trypsin	--	chymotrypsin ase 5A precursor [Cordyceps militaris]
c211828.graph_c0	15.75	15.5	17.48	2.03	2.18	2.5	7.47299e-29	-2.75886	down	Molecular Function: superoxide dismutase activity (GO:0004784);; Cellular Component: mitochondrial matrix (GO:0005759);; Biological Process: removal of superoxide radicals (GO:0019430);; Molecular Function: metal ion binding (GO:0046872);; Biological Process: oxidation-reduction process (GO:0055114);;	K04564|4.38115e-64|pmum:103340723|K04564 superoxide dismutase, Fe-Mn family [EC:1.15.1.1] | (RefSeq) superoxide dismutase [Mn], mitochondrial-like	Iron/manganese superoxide dismutases, C-terminal domain;; Iron/manganese superoxide dismutases, alpha-hairpin domain	Superoxide dismutase [Mn], mitochondrial OS=Prunus persica OX=3760 GN=SOD PE=2 SV=1	PREDICTED: superoxide dismutase [Mn], mitochondrial-like [Prunus mume]
c251583.graph_c1	0	0.06	0	1.01	1.61	0.62	4.57255e-05	2.60293	up	Cellular Component: integral component of membrane (GO:0016021);;	--	--	--	hypothetical protein BCIN_15g00300 [Botrytis cinerea B05.10]
c265533.graph_c0	0	0	0.12	1.56	3.52	1.85	1.86544e-05	2.71181	up	--	--	CsbD-like	--	hypothetical protein K441DRAFT_650840 [Cenococcum geophilum 1.58]
c148817.graph_c0	4.11	5.97	4.85	0.92	0.53	1.16	5.42077e-05	-2.04798	down	Cellular Component: integral component of membrane (GO:0016021);;	--	--	--	PREDICTED: uncharacterized protein LOC101299831 [Fragaria vesca subsp. vesca]
c211672.graph_c1	0	0	0	0.95	5.07	0.57	5.38084e-06	2.91057	up	Molecular Function: metal ion binding (GO:0046872);;	K09377|9.56348e-10|mis:MICPUN_62122|K09377 cysteine and glycine-rich protein | (RefSeq) hypothetical protein	LIM domain	LIM domain-containing protein WLIM2a OS=Arabidopsis thaliana OX=3702 GN=WLIN2A PE=1 SV=1	unknown [Lotus japonicus]
c261250.graph_c0	0	0	0	2.56	4.59	3.72	5.55496e-38	6.38455	up	--	--	Zona pellucida-like domain	--	PREDICTED: LOW QUALITY PROTEIN: uncharacterized protein LOC103941904, partial [Pyrus x bretschneideri]
c220192.graph_c0	0.52	0.61	0.35	2.34	4.25	3.03	2.70333e-06	2.21987	up	Molecular Function: structural constituent of ribosome (GO:0003735);; Biological Process: rRNA processing (GO:0006364);; Biological Process: translation (GO:0006412);; Cellular Component: cytosolic small ribosomal subunit (GO:0022627);; Biological Process: ribosomal small subunit biogenesis (GO:0042274);;	K02991|9.66611e-94|gsl:Gasu_34220|K02991 small subunit ribosomal protein S6e | (RefSeq) 40S ribosomal protein S6e	Ribosomal protein S6e	40S ribosomal protein S6 OS=Asparagus officinalis OX=4686 GN=rps6 PE=2 SV=1	40S ribosomal protein S6 [Botrytis cinerea B05.10]
c148055.graph_c0	0	0	0	0.35	5.24	0.14	0.000146912	2.4718	up	--	--	EamA-like transporter family;; Nucleotide-sugar transporter;; Solute carrier family 35	--	hypothetical protein GUITHDRAFT_91990 [Guillardia theta CCMP2712]
c270027.graph_c0	3.78	3.82	3.14	34.49	38.83	27.84	1.59416e-71	3.12474	up	--	--	--	--	PREDICTED: uncharacterized protein LOC101300242 [Fragaria vesca subsp. vesca]
c148319.graph_c0	6.72	6.99	6.12	0	0	0	6.47993e-20	-4.93332	down	Cellular Component: mitochondrion (GO:0005739);; Biological Process: nucleobase-containing compound metabolic process (GO:0006139);; Cellular Component: integral component of membrane (GO:0016021);; Molecular Function: oxidoreductase activity (GO:0016491);; Biological Process: respiratory electron transport chain (GO:0022904);; Cellular Component: respiratory chain (GO:0070469);;	K00412|7.28025e-60|apro:ChprMp002|K00412 ubiquinol-cytochrome c reductase cytochrome b subunit | (RefSeq) cob; cytochrome b	--	Cytochrome b OS=Marchantia polymorpha OX=3197 GN=MT-CYB PE=3 SV=2	apocytochrome b (mitochondrion) [Nephroselmis olivacea]
c272127.graph_c0	0	0	0	3.5	2.49	1.91	0.000148733	2.46878	up	--	--	--	--	unnamed protein product [Fusarium sp. FIESC_5 CS3069]
c146526.graph_c0	0.09	0.14	0.05	0.9	1.35	0.57	0.000468328	2.13895	up	Cellular Component: integral component of membrane (GO:0016021);;	--	--	--	hypothetical protein BC1G_13900 [Botrytis cinerea B05.10]
c267337.graph_c0	0	0	0	3.75	7.2	2.3	7.02374e-09	3.53518	up	--	--	--	--	hypothetical protein AOQ84DRAFT_295472 [Glonium stellatum]
c266496.graph_c0	0.46	0	0.44	2.48	3.66	2.53	1.78006e-05	2.40016	up	Molecular Function: zinc ion binding (GO:0008270);; Molecular Function: oxidoreductase activity (GO:0016491);; Biological Process: oxidation-reduction process (GO:0055114);;	K00083|3.95858e-34|bna:106388895|K00083 cinnamyl-alcohol dehydrogenase [EC:1.1.1.195] | (RefSeq) cinnamyl alcohol dehydrogenase 8-like	Alcohol dehydrogenase GroES-like domain;; Zinc-binding dehydrogenase;; Alanine dehydrogenase/PNT, C-terminal domain	Cinnamyl alcohol dehydrogenase 8 OS=Arabidopsis thaliana OX=3702 GN=CAD8 PE=1 SV=1	NADP-dependent alcohol dehydrogenase 7 [Elsinoe sp. CQ-2017a]
c260275.graph_c0	0.08	0	0	1.03	3.71	1.27	4.70882e-09	3.49015	up	--	--	BTB/POZ domain	--	kelch-like protein 17 [Chrysochromulina sp. CCMP291]
c269051.graph_c2	7.51	8.11	2.1	0	0	0	8.39796e-12	-4.05298	down	--	--	Chitin binding Peritrophin-A domain	--	--
c270147.graph_c0	4.07	8.31	3.73	0	0	0	1.79496e-24	-5.45476	down	Molecular Function: polygalacturonase activity (GO:0004650);; Cellular Component: extracellular region (GO:0005576);; Biological Process: carbohydrate metabolic process (GO:0005975);; Biological Process: cell wall organization (GO:0071555);;	--	Glycosyl hydrolases family 28	Probable polygalacturonase At3g15720 OS=Arabidopsis thaliana OX=3702 GN=At3g15720 PE=1 SV=1	BcPG4, endopolygalacturonase 4 [Botrytis cinerea T4]
c151958.graph_c0	13.96	13.86	13.08	0.46	0.82	0.36	2.29746e-17	-3.80848	down	Molecular Function: structural constituent of ribosome (GO:0003735);; Biological Process: translation (GO:0006412);; Cellular Component: cytosolic small ribosomal subunit (GO:0022627);;	K02949|1.46554e-64|pda:103714972|K02949 small subunit ribosomal protein S11e | (RefSeq) 40S ribosomal protein S11-like	Ribosomal_S17 N-terminal;; Ribosomal protein S17	40S ribosomal protein S11-2 OS=Arabidopsis thaliana OX=3702 GN=RPS11B PE=2 SV=2	hypothetical protein FIBSPDRAFT_49774 [Fibularhizoctonia sp. CBS 109695]
c249727.graph_c0	0	0	0.1	1.35	1.11	2.38	2.18424e-09	3.4642	up	Biological Process: amino acid transmembrane transport (GO:0003333);; Molecular Function: amino acid transmembrane transporter activity (GO:0015171);; Cellular Component: integral component of membrane (GO:0016021);;	--	Amino acid permease;; Amino acid permease	--	hypothetical protein FPOA_05261 [Fusarium poae]
c270199.graph_c0	10.57	8.45	5.04	0.3	0.42	0	2.63636e-08	-3.22203	down	Cellular Component: intracellular part (GO:0044424);; Biological Process: single-organism process (GO:0044699);;	K08762|4.34204e-12|tcc:TCM_037562|K08762 diazepam-binding inhibitor (GABA receptor modulator, acyl-CoA-binding protein) | (RefSeq) Acyl-CoA-binding 6-like protein	Acyl CoA binding protein	Acyl-CoA-binding domain-containing protein 4 OS=Arabidopsis thaliana OX=3702 GN=ACBP4 PE=1 SV=1	hypothetical protein T552_01373 [Pneumocystis carinii B80]
c146323.graph_c0	0	0	0	1.13	0.84	2.32	8.73494e-06	2.83966	up	Cellular Component: integral component of membrane (GO:0016021);;	--	Triose-phosphate Transporter family	Probable sugar phosphate/phosphate translocator At3g14410 OS=Arabidopsis thaliana OX=3702 GN=At3g14410 PE=2 SV=1	hypothetical protein FLAG1_01616 [Fusarium langsethiae]
c265089.graph_c0	0.04	0	0.2	1.11	1.55	0.8	4.54486e-05	2.46486	up	Molecular Function: transcription factor activity, sequence-specific DNA binding (GO:0003700);; Biological Process: regulation of transcription, DNA-templated (GO:0006355);; Molecular Function: sequence-specific DNA binding (GO:0043565);;	--	Basic region leucine zipper	--	hypothetical protein ANO11243_057900 [fungal sp. No.11243]
c148759.graph_c0	0	0	0	0.85	0.92	1.63	5.02399e-17	4.70037	up	Molecular Function: peroxidase activity (GO:0004601);; Molecular Function: iron ion binding (GO:0005506);; Biological Process: response to oxidative stress (GO:0006979);; Molecular Function: oxidoreductase activity, acting on paired donors, with incorporation or reduction of molecular oxygen (GO:0016705);; Molecular Function: heme binding (GO:0020037);; Biological Process: oxidation-reduction pro…	K10529|1.95915e-17|pop:POPTR_0008s10590g|K10529 alpha-dioxygenase [EC:1.-.-.-] | (RefSeq) POPTRDRAFT_820569; putative alpha-dioxygenase family protein	Animal haem peroxidase;; Cytochrome P450	--	hypothetical protein FPOA_08825 [Fusarium poae]
c269805.graph_c0	0	0	0	2.27	8.24	2.51	3.9643e-18	4.90052	up	--	K03233|1.74256e-75|sita:101768392|K03233 elongation factor 1-gamma | (RefSeq) elongation factor 1-gamma 3-like	Elongation factor 1 gamma, conserved domain;; Glutathione S-transferase, N-terminal domain;; Glutathione S-transferase, C-terminal domain;; Glutathione S-transferase, C-terminal domain;; Glutathione S-transferase, N-terminal domain;; Glutathione S-transferase, C-terminal domain	Probable elongation factor 1-gamma 1 OS=Arabidopsis thaliana OX=3702 GN=At1g09640 PE=1 SV=1	EF1G-domain-containing protein [Neocallimastix californiae]
c217168.graph_c0	0	0	0	2	1.7	1.67	6.82492e-19	4.83781	up	--	--	--	--	--
c265257.graph_c0	2.66	4.2	2.56	0	0.03	0.06	3.85773e-22	-4.82316	down	Cellular Component: integral component of membrane (GO:0016021);;	--	--	--	unknown [Picea sitchensis]
c270788.graph_c0	0	0	0	3.31	3.7	4.34	4.9136e-24	5.33196	up	--	--	--	--	unnamed protein product [Fusarium venenatum]
c216552.graph_c0	0	0	0	0.62	3.74	1.11	0.000575718	2.2619	up	--	--	Cytochrome c oxidase subunit IV	--	Cytochrome c oxidase polypeptide 5 mitochondrial [Ceratocystis platani]
c257818.graph_c0	0.09	0.47	0.38	2.69	3.53	2.38	4.21416e-08	2.59817	up	--	--	Protein of unknown function (DUF3602)	--	hypothetical protein BC1G_03796 [Botrytis cinerea B05.10]
c147732.graph_c0	0	0	0.05	5.9	6.19	8.45	1.58863e-42	6.31237	up	Molecular Function: translation elongation factor activity (GO:0003746);; Molecular Function: ribosome binding (GO:0043022);; Biological Process: positive regulation of translational elongation (GO:0045901);; Biological Process: positive regulation of translational termination (GO:0045905);;	K03263|3.30104e-06|egu:105033671|K03263 translation initiation factor 5A | (RefSeq) eukaryotic translation initiation factor 5A	--	Eukaryotic translation initiation factor 5A-3 OS=Arabidopsis thaliana OX=3702 GN=ELF5A-3 PE=2 SV=1	probable woronin body major protein precursor [Fusarium proliferatum]
c271697.graph_c0	1.57	1.73	1.2	0	0.05	0.05	1.12262e-08	-3.31688	down	--	--	Serpin (serine protease inhibitor)	Serpin-Z2B OS=Oryza sativa subsp. japonica OX=39947 GN=Os11g0239200 PE=2 SV=1	hypothetical protein CONCODRAFT_72071 [Conidiobolus coronatus NRRL 28638]
c213332.graph_c0	0	0	0	0.48	3.61	0.8	2.11087e-06	3.01679	up	Cellular Component: nucleosome (GO:0000786);; Molecular Function: DNA binding (GO:0003677);; Cellular Component: nucleus (GO:0005634);; Molecular Function: protein heterodimerization activity (GO:0046982);;	K11253|8.87429e-88|crb:CARUB_v10021660mg|K11253 histone H3 | (RefSeq) hypothetical protein	Core histone H2A/H2B/H3/H4	Histone H3.2 OS=Encephalartos altensteinii OX=3300 PE=1 SV=2	histone 3 [Conocephalum conicum]
c211632.graph_c0	3.89	4.2	3.38	0	0	0	2.77133e-20	-4.97329	down	--	--	Aldo/keto reductase family	Aldo-keto reductase family 4 member C10 OS=Arabidopsis thaliana OX=3702 GN=AKR4C10 PE=1 SV=1	hypothetical protein LRAMOSA04916 [Lichtheimia ramosa]
c265959.graph_c0	2.01	2.34	1.87	0	0.13	0.02	8.53877e-19	-4.17987	down	--	--	Acyltransferase family	--	conserved unknown protein [Ectocarpus siliculosus]
c241803.graph_c0	1.26	1.3	1.06	7.85	4.18	5.11	1.78552e-15	2.31632	up	Molecular Function: monooxygenase activity (GO:0004497);; Molecular Function: iron ion binding (GO:0005506);; Molecular Function: oxidoreductase activity, acting on paired donors, with incorporation or reduction of molecular oxygen (GO:0016705);; Molecular Function: heme binding (GO:0020037);; Biological Process: oxidation-reduction process (GO:0055114);;	K12153|0|fve:101302920|K12153 phenylalanine N-monooxygenase [EC:1.14.13.124] | (RefSeq) phenylalanine N-monooxygenase-like	Cytochrome P450	Isoleucine N-monooxygenase 2 OS=Lotus japonicus OX=34305 GN=CYP79D4 PE=1 SV=1	PREDICTED: phenylalanine N-monooxygenase-like [Fragaria vesca subsp. vesca]
c252195.graph_c1	0	0	0	9.52	10.66	4.42	3.05735e-12	4.07888	up	Molecular Function: RNA binding (GO:0003723);; Cellular Component: nucleus (GO:0005634);; Cellular Component: cytoplasm (GO:0005737);; Biological Process: rRNA processing (GO:0006364);;	--	Shwachman-Bodian-Diamond syndrome (SBDS) protein	--	hypothetical protein SS1G_04690 [Sclerotinia sclerotiorum 1980 UF-70]
c270017.graph_c0	17.15	15.31	16.96	0	0	0	2.01163e-22	-5.16204	down	--	--	--	--	--
c147157.graph_c0	57.9	44.67	53.43	11.47	11.46	8.58	2.71239e-44	-2.29844	down	--	--	--	Precursor of CEP14 OS=Arabidopsis thaliana OX=3702 GN=CEP14 PE=2 SV=1	hypothetical protein CFP56_14175 [Quercus suber]
c268598.graph_c0	0.04	0.14	0.24	1.72	2.8	0.94	4.23713e-06	2.60093	up	--	--	Pal1 cell morphology protein	--	hypothetical protein B0A51_16723 [Rachicladosporium sp. CCFEE 5018]
c240742.graph_c0	5.73	6.65	8.43	0	0.42	0	4.72007e-08	-3.22131	down	--	--	Deltamethrin resistance	--	--
c259794.graph_c0	0	0	0.16	0.82	2.36	3.19	1.8749e-05	2.70338	up	--	--	--	--	hypothetical protein BofuT4P10000011001 [Botrytis cinerea T4]
c270744.graph_c0	10.27	8.96	8.27	47.13	44.03	38.86	3.22605e-57	2.17486	up	Cellular Component: chloroplast thylakoid lumen (GO:0009543);; Biological Process: photosystem II repair (GO:0010206);; Biological Process: photosystem II assembly (GO:0010207);;	K08902|1.06751e-81|fve:101312849|K08902 photosystem II Psb27 protein | (RefSeq) photosystem II repair protein PSB27-H1, chloroplastic	Photosystem II Pbs27	Photosystem II repair protein PSB27-H1, chloroplastic OS=Arabidopsis thaliana OX=3702 GN=PSB27-1 PE=1 SV=1	PREDICTED: photosystem II repair protein PSB27-H1, chloroplastic [Fragaria vesca subsp. vesca]
c265963.graph_c0	0	0.29	0	2	3.59	0.79	0.000937756	2.16673	up	Molecular Function: hydrogen ion transmembrane transporter activity (GO:0015078);; Biological Process: ATP hydrolysis coupled proton transport (GO:0015991);; Cellular Component: integral component of membrane (GO:0016021);; Biological Process: ascospore-type prospore-specific spindle pole body remodeling (GO:0031322);; Cellular Component: proton-transporting V-type ATPase, V0 domain (GO:0033179);…	--	Eisosome component PIL1	--	hypothetical protein ANO11243_035560 [fungal sp. No.11243]
c253293.graph_c0	0	0	0	2.08	1.54	1.76	1.22664e-18	4.82013	up	--	--	--	--	hypothetical protein FLAG1_00691 [Fusarium langsethiae]
c230110.graph_c1	0	0	0	1.73	3.19	3.52	5.05223e-05	2.61756	up	--	--	--	--	--
c240851.graph_c0	25.64	25.2	29.13	0.57	0.06	0	1.01915e-10	-3.90546	down	--	--	Astacin (Peptidase family M12A)	--	hypothetical protein EMIHUDRAFT_245750 [Emiliania huxleyi CCMP1516]
c266884.graph_c0	0.65	0.66	0	5.79	5.77	6.4	1.91779e-09	3.02442	up	Molecular Function: GTP binding (GO:0005525);; Cellular Component: intracellular (GO:0005622);; Biological Process: small GTPase mediated signal transduction (GO:0007264);; Molecular Function: hydrolase activity (GO:0016787);;	K07937|1.50541e-115|tcc:TCM_016902|K07937 ADP-ribosylation factor 1 | (RefSeq) ADP-ribosylation factor A1F	ADP-ribosylation factor family;; Signal recognition particle receptor beta subunit;; Ras of Complex, Roc, domain of DAPkinase;; G-protein alpha subunit;; Ras family;; Gtr1/RagA G protein conserved region;; 50S ribosome-binding GTPase	ADP-ribosylation factor OS=Vigna unguiculata OX=3917 GN=ARF PE=2 SV=3	putative ADP-ribosylation factor, partial [Tolypocladium capitatum]
c264216.graph_c0	0.28	0.91	0.41	9.79	10.76	7.28	1.19522e-32	3.7672	up	--	--	Protein of unknown function (DUF4449)	--	hypothetical protein BcDW1_580 [Botrytis cinerea BcDW1]
c221685.graph_c1	0	0	0	0.46	3.8	0.91	0.000282039	2.37568	up	Molecular Function: translation initiation factor activity (GO:0003743);; Cellular Component: nucleus (GO:0005634);; Cellular Component: cytosol (GO:0005829);; Biological Process: translational initiation (GO:0006413);; Molecular Function: RNA strand annealing activity (GO:0033592);;	K03236|2.9774e-50|mis:MICPUN_94512|K03236 translation initiation factor 1A | (RefSeq) hypothetical protein	Translation initiation factor 1A / IF-1	Eukaryotic translation initiation factor 1A OS=Triticum aestivum OX=4565 PE=1 SV=2	BQ2448_5544 [Microbotryum intermedium]
c262249.graph_c1	0.09	0.3	0.16	1.21	1.17	1.41	1.17469e-06	2.28346	up	Cellular Component: cell wall (GO:0005618);; Biological Process: carbohydrate metabolic process (GO:0005975);; Molecular Function: hydrolase activity (GO:0016787);; Molecular Function: carbohydrate binding (GO:0030246);;	--	Glycosyl hydrolase family 65 central catalytic domain;; Glycosyl hydrolase family 65, N-terminal domain	--	hypothetical protein BC1G_12132 [Botrytis cinerea B05.10]
c267475.graph_c0	0.18	0.47	0.31	5.32	7.95	3.66	7.51002e-18	3.59903	up	Molecular Function: ATP binding (GO:0005524);; Biological Process: protein folding (GO:0006457);; Biological Process: response to stress (GO:0006950);; Cellular Component: integral component of membrane (GO:0016021);; Molecular Function: unfolded protein binding (GO:0051082);;	K04079|3.83062e-175|zma:100196928|K04079 molecular chaperone HtpG | (RefSeq) hsp82, GRMZM5G833699; heat shock protein HSP82	Hsp90 protein;; Histidine kinase-, DNA gyrase B-, and HSP90-like ATPase;; Histidine kinase-, DNA gyrase B-, and HSP90-like ATPase	Endoplasmin homolog OS=Hordeum vulgare OX=4513 PE=2 SV=1	hypothetical protein BC1G_07315 [Botrytis cinerea B05.10]
c265908.graph_c0	0	0	0	1.61	1.37	0.59	0.000368391	2.33463	up	Molecular Function: sedoheptulose-7-phosphate:D-glyceraldehyde-3-phosphate glyceronetransferase activity (GO:0004801);; Cellular Component: nucleus (GO:0005634);; Cellular Component: cytosol (GO:0005829);; Biological Process: carbohydrate metabolic process (GO:0005975);; Biological Process: pentose-phosphate shunt (GO:0006098);;	K00616|4.80348e-64|ccp:CHC_T00000120001|K00616 transaldolase [EC:2.2.1.2] | (RefSeq) hypothetical protein	Transaldolase/Fructose-6-phosphate aldolase	--	transaldolase [Sphaerulina musiva SO2202]
c265116.graph_c0	0	0	0	4.24	6.08	5.12	4.33962e-19	4.87087	up	Cellular Component: extracellular region (GO:0005576);;	--	Fungal hydrophobin	--	hypothetical protein HMPREF1541_06619 [Cyphellophora europaea CBS 101466]
c146736.graph_c0	0	0	0	0.29	1.64	0.17	1.23288e-05	2.80996	up	Molecular Function: dolichyl-diphosphooligosaccharide-protein glycotransferase activity (GO:0004579);; Cellular Component: oligosaccharyltransferase complex (GO:0008250);; Biological Process: protein N-linked glycosylation via asparagine (GO:0018279);; Biological Process: post-translational protein modification (GO:0043687);;	K07151|0|bvg:104901379|K07151 dolichyl-diphosphooligosaccharide--protein glycosyltransferase [EC:2.4.99.18] | (RefSeq) dolichyl-diphosphooligosaccharide--protein glycosyltransferase subunit STT3B	Oligosaccharyl transferase STT3 subunit	Dolichyl-diphosphooligosaccharide--protein glycosyltransferase subunit STT3B OS=Arabidopsis thaliana OX=3702 GN=STT3B PE=2 SV=1	PREDICTED: dolichyl-diphosphooligosaccharide--protein glycosyltransferase subunit STT3B [Beta vulgaris subsp. vulgaris]
c147002.graph_c0	0	0	0	1.25	1.83	1.56	5.24892e-23	5.24196	up	--	--	--	--	hypothetical protein FNYG_10751 [Fusarium nygamai]
c258394.graph_c0	0	0	0	3.21	3.01	0.67	2.11383e-07	3.24313	up	Molecular Function: nucleotide binding (GO:0000166);; Molecular Function: nucleic acid binding (GO:0003676);;	--	RNA recognition motif. (a.k.a. RRM, RBD, or RNP domain)	--	hypothetical protein BCIN_01g07880 [Botrytis cinerea B05.10]
c147203.graph_c0	0	0	0	2	1.24	2.11	6.75835e-13	4.16181	up	Cellular Component: extracellular region (GO:0005576);; Molecular Function: cellulase activity (GO:0008810);; Biological Process: cellulose catabolic process (GO:0030245);; Molecular Function: cellulose binding (GO:0030248);;	K19668|8.89977e-30|ccp:CHC_T00010029001|K19668 cellulose 1,4-beta-cellobiosidase [EC:3.2.1.91] | (RefSeq) exoglucanase 3 1,4-beta-cellobiohydrolase3 family GH6, Exoglucanase 3 (Pyrenophora tritici-repentis (strain Pt-1C-BFP)), Predicted CDS Pa_4_2420 (Podospora anserina)	Glycosyl hydrolases family 6;; Fungal cellulose binding domain	--	exoglucanase-6A precursor [Fusarium graminearum PH-1]
c262539.graph_c0	6.71	16.3	5.9	0.18	0	0.14	2.33344e-19	-4.67368	down	--	--	EF hand;; EF-hand domain;; EF hand;; EF-hand domain pair;; EF-hand domain pair	--	calmodulin-like protein 3 [Herrania umbratica]
c148814.graph_c0	0	0	0	0.39	3.4	0.18	3.51956e-06	2.96741	up	--	--	Glycosyl hydrolase family 30 TIM-barrel domain;; Glycosyl hydrolase family 30 beta sandwich domain	--	hypothetical protein F443_04991 [Phytophthora parasitica P1569]
c264185.graph_c0	1	2.44	1.05	0	0	0.1	2.07073e-06	-2.92281	down	--	K00008|3.94713e-79|nnu:104596194|K00008 L-iditol 2-dehydrogenase [EC:1.1.1.14] | (RefSeq) sorbitol dehydrogenase	Alcohol dehydrogenase GroES-like domain;; Zinc-binding dehydrogenase	Sorbitol dehydrogenase OS=Arabidopsis thaliana OX=3702 GN=SDH PE=1 SV=1	sorbitol dehydrogenase-2 [Absidia repens]
c270190.graph_c0	0	0	0	1.38	10.43	1.05	1.4169e-09	3.73389	up	Biological Process: single-organism metabolic process (GO:0044710);;	K00507|1.69452e-36|gsl:Gasu_05920|K00507 stearoyl-CoA desaturase (Delta-9 desaturase) [EC:1.14.19.1] | (RefSeq) stearoyl-CoA desaturase (delta-9 desaturase)	Fatty acid desaturase	Palmitoyl-monogalactosyldiacylglycerol delta-7 desaturase, chloroplastic OS=Arabidopsis thaliana OX=3702 GN=ADS3 PE=1 SV=2	stearoyl- desaturase 5 [Nannochloropsis gaditana]
c211533.graph_c0	622.47	650.36	631	131.28	108.36	158.78	4.6762e-24	-2.20553	down	Cellular Component: integral component of plasma membrane (GO:0005887);; Biological Process: water transport (GO:0006833);; Cellular Component: plant-type vacuole membrane (GO:0009705);; Biological Process: cellular water homeostasis (GO:0009992);; Molecular Function: water channel activity (GO:0015250);; Molecular Function: glycerol channel activity (GO:0015254);; Biological Process: glycerol tr…	K09873|3.07833e-151|fve:101307398|K09873 aquaporin TIP | (RefSeq) probable aquaporin TIP3-2	Major intrinsic protein	Probable aquaporin TIP3-2 OS=Arabidopsis thaliana OX=3702 GN=TIP3-2 PE=2 SV=1	PREDICTED: probable aquaporin TIP3-2 [Fragaria vesca subsp. vesca]
c258962.graph_c0	0	0.04	0	1.89	2.2	1.42	8.27224e-13	4.02414	up	Cellular Component: integral component of membrane (GO:0016021);;	--	--	--	hypothetical protein BCIN_09g07140 [Botrytis cinerea B05.10]
c245507.graph_c0	0.68	2.53	1.07	0	0	0	2.10542e-06	-3.0031	down	Cellular Component: membrane (GO:0016020);;	--	Fungal protein of unknown function (DUF1774)	--	hypothetical protein V500_03345 [Pseudogymnoascus sp. VKM F-4518 (FW-2643)]
c259566.graph_c0	1.24	2.23	1.45	0.15	0	0	0.000301148	-2.34644	down	Cellular Component: mitochondrion (GO:0005739);; Molecular Function: hydrolase activity (GO:0016787);; Biological Process: glycerophospholipid biosynthetic process (GO:0046474);;	--	Haloacid dehalogenase-like hydrolase	--	HAD-superfamily hydrolase [Aureobasidium melanogenum CBS 110374]
c256928.graph_c1	3.32	4.84	2.21	0	0	0	2.18384e-09	-3.61488	down	--	--	--	--	hypothetical protein VP1G_10167 [Valsa mali var. pyri]
c252658.graph_c2	0	0.06	0.1	2.34	13.2	2.63	2.61457e-06	2.99349	up	Molecular Function: structural constituent of ribosome (GO:0003735);; Molecular Function: transporter activity (GO:0005215);; Cellular Component: mitochondrial inner membrane (GO:0005743);; Biological Process: translation (GO:0006412);; Cellular Component: integral component of membrane (GO:0016021);; Biological Process: transmembrane transport (GO:0055085);;	K05863|3.1562e-131|gsl:Gasu_45710|K05863 solute carrier family 25 (mitochondrial adenine nucleotide translocator), member 4/5/6/31 | (RefSeq) mitochondrial carrier, adenine nucleotidetranslocator	Mitochondrial carrier protein	ADP,ATP carrier protein OS=Parachlorella kessleri OX=3074 PE=3 SV=1	mitochondrial carrier, adenine nucleotidetranslocator [Galdieria sulphuraria]
c148501.graph_c0	0	0	0	3.25	1.51	1.25	5.90844e-08	3.34686	up	--	--	Domain of unknown function (DUF243)	--	--
c264215.graph_c0	0	0	0	2.09	1.25	0.89	6.6951e-08	3.33023	up	--	--	--	--	WD repeat-containing protein 21 [Elsinoe sp. CQ-2017a]
c215914.graph_c0	1.19	1.29	1.67	18.29	16.51	12.97	7.96444e-73	3.39114	up	Biological Process: defense response to insect (GO:0002213);; Biological Process: lipid catabolic process (GO:0016042);; Molecular Function: lipase activity (GO:0016298);;	K01052|0|fve:101292734|K01052 lysosomal acid lipase/cholesteryl ester hydrolase [EC:3.1.1.13] | (RefSeq) triacylglycerol lipase 2	Partial alpha/beta-hydrolase lipase region;; alpha/beta hydrolase fold;; Serine aminopeptidase, S33	Triacylglycerol lipase 2 OS=Arabidopsis thaliana OX=3702 GN=LIP2 PE=2 SV=1	PREDICTED: triacylglycerol lipase 2 [Fragaria vesca subsp. vesca]
c148888.graph_c0	1.31	1.27	1.57	0	0	0	2.56427e-13	-4.19201	down	Molecular Function: hydrolase activity (GO:0016787);;	K01193|5.85912e-40|brp:103871058|K01193 beta-fructofuranosidase [EC:3.2.1.26] | (RefSeq) beta-fructofuranosidase, insoluble isoenzyme CWINV3	Glycosyl hydrolases family 32 N-terminal domain;; Glycosyl hydrolases family 32 C terminal	Beta-fructofuranosidase, cell wall isozyme OS=Zea mays OX=4577 PE=2 SV=1	Sucrose-6-phosphate hydrolase [Beauveria bassiana D1-5]
c266192.graph_c1	1.33	1.08	0.78	0	0	0	3.91706e-08	-3.36832	down	--	K09699|7.63634e-93|gsl:Gasu_28740|K09699 2-oxoisovalerate dehydrogenase E2 component (dihydrolipoyl transacylase) [EC:2.3.1.168] | (RefSeq) 2-oxoisovalerate dehydrogenase E2 component (dihydrolipoyl transacylase)	2-oxoacid dehydrogenases acyltransferase (catalytic domain);; Biotin-requiring enzyme;; e3 binding domain	Lipoamide acyltransferase component of branched-chain alpha-keto acid dehydrogenase complex, mitochondrial OS=Arabidopsis thaliana OX=3702 GN=BCE2 PE=1 SV=1	Lipoamide acyltransferase component of branched-chain alpha-keto acid dehydrogenase complex [Phytophthora megakarya]
c243655.graph_c0	1.72	3.08	3.03	0.21	0.15	0.17	0.000297243	-2.27858	down	--	--	--	--	PREDICTED: uncharacterized protein LOC105352224 [Fragaria vesca subsp. vesca]
c267342.graph_c0	110.53	88.16	87.96	15.08	18	14.48	2.15736e-92	-2.59387	down	--	--	--	--	hypothetical protein PRUPE_7G061500 [Prunus persica]
c271346.graph_c0	5.87	8.96	4.58	0	0	0	6.41126e-06	-2.86823	down	Biological Process: cytoplasmic translation (GO:0002181);; Molecular Function: structural constituent of ribosome (GO:0003735);; Biological Process: translational elongation (GO:0006414);; Cellular Component: cytosolic large ribosomal subunit (GO:0022625);; Molecular Function: protein kinase activator activity (GO:0030295);; Cellular Component: preribosome, large subunit precursor (GO:0030687);; …	K02942|1.88421e-20|ccp:CHC_T00004192001|K02942 large subunit ribosomal protein LP1 | (RefSeq) hypothetical protein	60s Acidic ribosomal protein	60S acidic ribosomal protein P1 OS=Zea mays OX=4577 GN=RPP1A PE=1 SV=1	unnamed protein product [Chondrus crispus]
c147856.graph_c0	1.91	3.5	3.54	0	0.04	0	1.78976e-17	-4.61268	down	Biological Process: transport (GO:0006810);; Molecular Function: hydrogen ion transmembrane transporter activity (GO:0015078);; Cellular Component: membrane (GO:0016020);; Cellular Component: intracellular membrane-bounded organelle (GO:0043231);;	K02146|3.26493e-142|ccp:CHC_T00006181001|K02146 V-type H+-transporting ATPase subunit d | (RefSeq) hypothetical protein	ATP synthase (C/AC39) subunit	Probable V-type proton ATPase subunit d OS=Oryza sativa subsp. japonica OX=39947 GN=Os01g0587000 PE=2 SV=1	V-type proton ATPase subunit d [Bifiguratus adelaidae]
c259078.graph_c0	4.52	3.24	3.85	0.98	0.98	0.61	2.11866e-13	-2.0964	down	--	--	Basic leucine-zipper C terminal;; bZIP transcription factor;; Basic region leucine zipper	Light-inducible protein CPRF2 OS=Petroselinum crispum OX=4043 GN=CPRF2 PE=2 SV=2	PREDICTED: light-inducible protein CPRF2 [Fragaria vesca subsp. vesca]
c263951.graph_c0	99.48	86.89	74.54	0.47	3.12	1.07	8.98098e-15	-4.21821	down	Molecular Function: peptidase activity (GO:0008233);;	--	Trypsin	--	hypothetical protein SNOG_05978 [Parastagonospora nodorum SN15]
c252473.graph_c0	0	0.13	0.16	1.03	1.58	0.85	7.17771e-06	2.54596	up	--	--	Life-span regulatory factor	--	predicted protein [Botrytis cinerea B05.10]
c261144.graph_c0	1.21	1.35	1.47	0	0	0	1.93671e-05	-2.73435	down	--	--	--	--	PREDICTED: oxysterol-binding protein-related protein 1D isoform X2 [Fragaria vesca subsp. vesca]
c251176.graph_c0	2.96	3.64	2.8	0	0	0	3.70614e-12	-4.03625	down	--	--	--	--	predicted protein [Hordeum vulgare subsp. vulgare]
c214187.graph_c0	0	0.11	0	1.17	1.9	1.97	5.59132e-08	3.22347	up	--	--	--	--	predicted protein [Botrytis cinerea B05.10]
c261526.graph_c0	1.06	1.21	0.9	7.89	6.77	2.65	9.44191e-07	2.06807	up	--	--	Ferritin-like domain	--	hypothetical protein K432DRAFT_429248 [Lepidopterella palustris CBS 459.81]
c147573.graph_c0	8.29	5.82	8.17	0.63	0.26	0.72	9.28888e-27	-3.52383	down	Molecular Function: monooxygenase activity (GO:0004497);; Molecular Function: iron ion binding (GO:0005506);; Cellular Component: integral component of membrane (GO:0016021);; Molecular Function: oxidoreductase activity, acting on paired donors, with incorporation or reduction of molecular oxygen (GO:0016705);; Molecular Function: heme binding (GO:0020037);; Biological Process: oxidation-reductio…	--	Cytochrome P450	Cytochrome P450 71A1 OS=Persea americana OX=3435 GN=CYP71A1 PE=1 SV=2	PREDICTED: cytochrome P450 71A1-like [Fragaria vesca subsp. vesca]
c269003.graph_c1	2.34	2.03	1.48	0.38	1.34	1.82	8.04586e-12	-3.23318	down	Molecular Function: alcohol oxidase activity (GO:0047639);; Molecular Function: flavin adenine dinucleotide binding (GO:0050660);; Biological Process: oxidation-reduction process (GO:0055114);;	--	GMC oxidoreductase;; GMC oxidoreductase	--	alcohol oxidase [Diaporthe helianthi]
c147082.graph_c0	0	0	0	0.62	6.01	0.41	0.000297242	2.36562	up	--	--	Translocon-associated protein, gamma subunit (TRAP-gamma)	--	--
c146921.graph_c0	0	0	0	0.27	1.99	0.38	0.000813881	2.20339	up	--	--	GDP dissociation inhibitor	Rab escort protein 1 OS=Arabidopsis thaliana OX=3702 GN=REP PE=1 SV=2	predicted protein, partial [Hordeum vulgare subsp. vulgare]
c246106.graph_c0	3.16	3.94	2.73	0.84	0.18	0.27	4.59314e-08	-2.52887	down	Molecular Function: N,N-dimethylaniline monooxygenase activity (GO:0004499);; Cellular Component: integral component of membrane (GO:0016021);; Molecular Function: flavin adenine dinucleotide binding (GO:0050660);; Molecular Function: NADP binding (GO:0050661);; Biological Process: oxidation-reduction process (GO:0055114);;	K11816|0|pxb:103946827|K11816 indole-3-pyruvate monooxygenase [EC:1.14.13.168] | (RefSeq) probable indole-3-pyruvate monooxygenase YUCCA10	Flavin-binding monooxygenase-like;; Pyridine nucleotide-disulphide oxidoreductase;; L-lysine 6-monooxygenase (NADPH-requiring);; Pyridine nucleotide-disulphide oxidoreductase;; FAD binding domain;; FAD-NAD(P)-binding	Probable indole-3-pyruvate monooxygenase YUCCA10 OS=Arabidopsis thaliana OX=3702 GN=YUC10 PE=2 SV=1	uncharacterized protein LOC101306714 [Fragaria vesca]
c269623.graph_c0	0	0.08	0	2	1.25	0.7	2.67071e-11	3.70815	up	Molecular Function: hydrolase activity, hydrolyzing O-glycosyl compounds (GO:0004553);; Biological Process: carbohydrate metabolic process (GO:0005975);; Molecular Function: carbohydrate binding (GO:0030246);;	K01187|1.0601e-157|ppp:PHYPADRAFT_203221|K01187 alpha-glucosidase [EC:3.2.1.20] | (RefSeq) hypothetical protein	Glycosyl hydrolases family 31;; N-terminal barrel of NtMGAM and CtMGAM, maltase-glucoamylase	Probable alpha-glucosidase Os06g0675700 OS=Oryza sativa subsp. japonica OX=39947 GN=Os06g0675700 PE=1 SV=1	glycoside hydrolase family 31 protein [Glonium stellatum]
c199872.graph_c0	0.2	0.33	0.12	1.43	1.54	1.38	1.03861e-06	2.24971	up	Molecular Function: malate synthase activity (GO:0004474);; Cellular Component: cytoplasm (GO:0005737);; Biological Process: glyoxylate cycle (GO:0006097);; Biological Process: tricarboxylic acid cycle (GO:0006099);;	K01638|0|cre:CHLREDRAFT_196328|K01638 malate synthase [EC:2.3.3.9] | (RefSeq) MAS1; malate synthase	Malate synthase	Malate synthase, glyoxysomal OS=Gossypium hirsutum OX=3635 PE=2 SV=1	malate synthase [Botrytis cinerea B05.10]
c269502.graph_c0	0.06	0	0	2.29	1.7	0.82	1.96453e-07	3.18011	up	--	K06185|7.58228e-40|mdm:103407802|K06185 ATP-binding cassette, subfamily F, member 2 | (RefSeq) ABC transporter F family member 1-like	ABC transporter;; AAA domain, putative AbiEii toxin, Type IV TA system	ABC transporter F family member 1 OS=Arabidopsis thaliana OX=3702 GN=ABCF1 PE=2 SV=1	P-loop containing nucleoside triphosphate hydrolase protein [Rhizoclosmatium globosum]
c147313.graph_c0	27.5	32.51	28.33	284.62	261.75	277.41	1.55336e-254	3.16594	up	Molecular Function: 9-cis-epoxycarotenoid dioxygenase activity (GO:0045549);; Biological Process: oxidation-reduction process (GO:0055114);;	K09840|0|fve:101315210|K09840 9-cis-epoxycarotenoid dioxygenase [EC:1.13.11.51] | (RefSeq) 9-cis-epoxycarotenoid dioxygenase NCED1, chloroplastic	Retinal pigment epithelial membrane protein	9-cis-epoxycarotenoid dioxygenase NCED1, chloroplastic OS=Phaseolus vulgaris OX=3885 GN=NCED1 PE=2 SV=1	9-cis-epoxycarotenoid dioxygenase [Fragaria x ananassa]
c265141.graph_c0	0	0	0.15	16.42	16.75	7.46	1.44211e-19	4.83548	up	Cellular Component: integral component of membrane (GO:0016021);;	--	--	--	hypothetical protein UCDDS831_g03736 [Diplodia seriata]
c253928.graph_c3	0	0	0	0.68	2.03	0.48	6.57614e-05	2.5859	up	--	--	Ligand-binding domain of nuclear hormone receptor;; Zinc finger, C4 type (two domains)	--	hypothetical protein BC332_34797 [Capsicum chinense]
c242144.graph_c1	8.88	7.72	10.56	2.03	1.71	1.31	9.60273e-15	-2.31915	down	--	--	--	--	PREDICTED: uncharacterized protein LOC101312640 [Fragaria vesca subsp. vesca]
c265790.graph_c0	0.46	0.39	0.65	1.05	9.38	1.35	0.000192481	2.08501	up	--	K13993|5.61911e-06|egu:105040382|K13993 HSP20 family protein | (RefSeq) 17.1 kDa class II heat shock protein-like	Lysosome-associated membrane glycoprotein (Lamp);; Hsp20/alpha crystallin family	17.5 kDa class I heat shock protein OS=Glycine max OX=3847 GN=HSP17.5-E PE=3 SV=1	hypothetical protein FisN_2Hh450 [Fistulifera solaris]
c147698.graph_c0	0	0	0	11.12	12.05	5.28	5.36092e-18	4.79369	up	Cellular Component: cytosol (GO:0005829);; Cellular Component: plasma membrane (GO:0005886);; Biological Process: response to stress (GO:0006950);; Molecular Function: lipid binding (GO:0008289);;	--	Heat shock protein 9/12	--	similar to chaperone/heat shock protein Hsp12 [Botrytis cinerea T4]
c272363.graph_c0	0	0	0	1.76	1.75	1.01	0.000225538	2.40839	up	Molecular Function: transcription coactivator activity (GO:0003713);; Cellular Component: nucleus (GO:0005634);; Cellular Component: mitochondrion (GO:0005739);; Molecular Function: sequence-specific DNA binding (GO:0043565);; Biological Process: positive regulation of transcription from RNA polymerase II promoter (GO:0045944);;	--	Multiprotein bridging factor 1	--	unnamed protein product [Fusarium venenatum]
c268233.graph_c0	0.05	0.21	0.05	2.86	3.71	3.9	2.12549e-14	3.81429	up	--	--	--	--	hypothetical protein B0A51_04132 [Rachicladosporium sp. CCFEE 5018]
c261252.graph_c0	0.03	0.03	0	1.23	1.43	0.72	9.55565e-18	4.32715	up	--	--	Animal haem peroxidase;; Cytochrome P450	Cytochrome P450 714B3 OS=Zea mays OX=4577 GN=CYP714B3 PE=2 SV=1	Peroxidase/oxygenase [Ceraceosorus bombacis]
c269200.graph_c0	1.02	1.44	0.77	0.1	0	0.11	9.06085e-06	-2.62275	down	--	--	Leucine rich repeat;; Leucine Rich Repeat;; Leucine Rich repeats (2 copies);; Leucine rich repeat;; Leucine Rich Repeat	Receptor like protein 27 OS=Arabidopsis thaliana OX=3702 GN=RLP27 PE=2 SV=1	PREDICTED: receptor-like protein 12 [Fragaria vesca subsp. vesca]
c245478.graph_c0	0	0.15	0	1.75	1.08	0.85	0.000444639	2.27371	up	--	--	CFEM domain	--	CND17 [Botrytis cinerea T4]
c212061.graph_c0	0	0	0	3.42	3.48	4.64	1.5394e-26	5.55119	up	Biological Process: carbohydrate metabolic process (GO:0005975);; Biological Process: N-acetylglucosamine metabolic process (GO:0006044);; Molecular Function: N-acetylglucosamine-6-phosphate deacetylase activity (GO:0008448);;	--	Amidohydrolase family;; Amidohydrolase family	--	n-acetylglucosamine-6-phosphate deacetylase [Fusarium langsethiae]
c271689.graph_c0	1.71	1.51	1.81	0	0	0.09	5.07835e-06	-2.83839	down	Molecular Function: DNA binding (GO:0003677);; Molecular Function: transcription factor activity, sequence-specific DNA binding (GO:0003700);; Cellular Component: nucleus (GO:0005634);; Biological Process: regulation of transcription, DNA-templated (GO:0006355);; Cellular Component: integral component of membrane (GO:0016021);; Molecular Function: protein dimerization activity (GO:0046983);;	K09264|4.54617e-34|fve:101306663|K09264 MADS-box transcription factor, plant | (RefSeq) truncated transcription factor CAULIFLOWER A-like	SRF-type transcription factor (DNA-binding and dimerisation domain)	MADS-box transcription factor 8 OS=Oryza sativa subsp. japonica OX=39947 GN=MADS8 PE=1 SV=1	PREDICTED: truncated transcription factor CAULIFLOWER A-like [Fragaria vesca subsp. vesca]
c213489.graph_c0	2.99	4.05	2.21	0.03	0.06	0.13	2.87379e-24	-4.48727	down	--	K19658|5.68186e-54|atr:18424521|K19658 peroxisomal enoyl-CoA hydratase 2 [EC:4.2.1.119] | (RefSeq) enoyl-CoA hydratase 2, peroxisomal	short chain dehydrogenase;; Enoyl-(Acyl carrier protein) reductase;; MaoC like domain;; SCP-2 sterol transfer family;; KR domain;; N-terminal half of MaoC dehydratase	Enoyl-CoA hydratase 2, peroxisomal OS=Arabidopsis thaliana OX=3702 GN=ECH2 PE=1 SV=1	hypothetical protein BDEG_23947 [Batrachochytrium dendrobatidis JEL423]
c194246.graph_c0	0	0	0.16	1.22	2.2	2.41	0.000827533	2.19829	up	--	--	--	--	hypothetical protein CBOM_04674 [Ceraceosorus bombacis]
c252183.graph_c0	1.79	1.72	1.08	0	0.03	0	2.83287e-12	-3.96679	down	Molecular Function: branched-chain-amino-acid transaminase activity (GO:0004084);; Biological Process: branched-chain amino acid biosynthetic process (GO:0009082);; Biological Process: alpha-amino acid biosynthetic process (GO:1901607);;	--	Amino-transferase class IV	Branched-chain-amino-acid aminotransferase 2, chloroplastic OS=Arabidopsis thaliana OX=3702 GN=BCAT2 PE=1 SV=1	branched-chain amino acid aminotransferase II, partial [Rhizopus microsporus ATCC 52813]
c248399.graph_c0	0	0.04	0	1.13	0.85	1.53	9.63764e-15	4.21814	up	Biological Process: response to acid chemical (GO:0001101);; Molecular Function: GTPase activator activity (GO:0005096);; Molecular Function: phosphatidylinositol-4,5-bisphosphate binding (GO:0005546);; Cellular Component: cytosol (GO:0005829);; Cellular Component: cellular bud (GO:0005933);; Biological Process: osmosensory signaling pathway (GO:0007231);; Molecular Function: phosphatidylinositol…	--	RhoGAP domain;; Fes/CIP4, and EFC/F-BAR homology domain	Rho GTPase-activating protein 7 OS=Arabidopsis thaliana OX=3702 GN=ROPGAP7 PE=2 SV=1	hypothetical protein FPOA_04305 [Fusarium poae]
c272304.graph_c0	1.21	1.85	0.83	0	0	0	9.75198e-06	-2.82083	down	Biological Process: cytoplasmic translational termination (GO:0002184);; Cellular Component: nucleus (GO:0005634);; Cellular Component: cytosol (GO:0005829);; Biological Process: DNA-templated transcription, termination (GO:0006353);; Cellular Component: cytoplasmic stress granule (GO:0010494);; Molecular Function: translation release factor activity, codon specific (GO:0016149);; Cellular Compon…	K03265|2.95704e-119|osa:4333840|K03265 peptide chain release factor subunit 1 | (RefSeq) eukaryotic peptide chain release factor subunit 1-3	eRF1 domain 1;; eRF1 domain 2	Eukaryotic peptide chain release factor subunit 1-3 OS=Arabidopsis thaliana OX=3702 GN=ERF1-3 PE=1 SV=1	eukaryotic peptide chain release factor subunit 1, partial [Diplocarpon rosae]
c263540.graph_c0	19.18	24.28	18.24	2.71	1.92	4.03	5.79474e-23	-2.71831	down	Molecular Function: squalene monooxygenase activity (GO:0004506);; Cellular Component: integral component of membrane (GO:0016021);; Molecular Function: flavin adenine dinucleotide binding (GO:0050660);; Biological Process: oxidation-reduction process (GO:0055114);;	K00511|7.68037e-111|fve:101313461|K00511 squalene monooxygenase [EC:1.14.14.17] | (RefSeq) squalene monooxygenase-like	FAD dependent oxidoreductase;; NAD(P)-binding Rossmann-like domain;; FAD binding domain;; Squalene epoxidase	Squalene monooxygenase OS=Panax ginseng OX=4054 PE=2 SV=1	PREDICTED: squalene monooxygenase-like [Fragaria vesca subsp. vesca]
c215411.graph_c0	13.49	18.28	14.9	0	0	0	2.09677e-22	-5.18007	down	--	--	Insect pheromone-binding family, A10/OS-D	--	--
c254677.graph_c2	0	0	0	1.31	2.55	1.33	3.6233e-09	3.57534	up	--	--	--	--	hypothetical protein FisN_35Hh006 [Fistulifera solaris]
c272911.graph_c0	0.05	0.1	0	0.73	1.44	0.69	0.000219289	2.33995	up	--	--	Taurine catabolism dioxygenase TauD, TfdA family	--	conserved hypothetical protein [Ricinus communis]
c272513.graph_c0	0	0	0	0.46	2.52	0.4	5.54404e-06	2.90454	up	Biological Process: protein metabolic process (GO:0019538);; Biological Process: cellular macromolecule metabolic process (GO:0044260);; Cellular Component: intracellular part (GO:0044424);;	K10839|1.96154e-54|mdm:103442520|K10839 UV excision repair protein RAD23 | (RefSeq) ubiquitin receptor RAD23d-like	UBA/TS-N domain;; XPC-binding domain;; Ubiquitin family;; Ubiquitin-2 like Rad60 SUMO-like;; Ubiquitin-2 like Rad60 SUMO-like	Ubiquitin receptor RAD23b OS=Arabidopsis thaliana OX=3702 GN=RAD23B PE=1 SV=3	UV excision repair protein Rad23 [Basidiobolus meristosporus CBS 931.73]
c256692.graph_c1	0	0	0	0.22	4.3	0.68	3.88317e-07	3.2135	up	--	--	--	--	--
c274172.graph_c0	0	0	0	0.84	0.59	1.34	6.8912e-07	3.1135	up	Cellular Component: integral component of membrane (GO:0016021);;	--	--	--	hypothetical protein FLAG1_04929 [Fusarium langsethiae]
c263611.graph_c0	1.48	1.62	1.38	0.27	0.2	0.26	7.4397e-06	-2.1763	down	--	--	Perilipin family	--	hypothetical protein MELLADRAFT_70668 [Melampsora larici-populina 98AG31]
c271198.graph_c0	3.35	3.42	2.22	0	0.06	0.42	3.28979e-07	-2.89668	down	--	--	bZIP transcription factor;; Basic region leucine zipper	--	predicted protein [Hordeum vulgare subsp. vulgare]
c264025.graph_c1	0.69	1.27	0.98	0	0	0.1	5.99273e-05	-2.53352	down	--	--	EB module	--	--
c265858.graph_c0	0.03	0.11	0	1.38	1.4	0.95	7.16681e-10	3.34112	up	Molecular Function: SNARE binding (GO:0000149);; Molecular Function: SNAP receptor activity (GO:0005484);; Cellular Component: endosome (GO:0005768);; Cellular Component: Golgi apparatus (GO:0005794);; Biological Process: intracellular protein transport (GO:0006886);; Biological Process: vesicle fusion (GO:0006906);; Cellular Component: integral component of membrane (GO:0016021);; Cellular Compo…	K08486|7.11998e-18|pxb:103941743|K08486 syntaxin 1B/2/3 | (RefSeq) protein SSO1-like	Syntaxin;; SNARE domain	--	hypothetical protein BC1G_08548 [Botrytis cinerea B05.10]
c268173.graph_c2	0.14	0.11	0.4	1.85	2.15	2.1	3.68808e-08	2.62612	up	Biological Process: MAPK cascade involved in osmosensory signaling pathway (GO:0000161);; Molecular Function: ATP binding (GO:0005524);; Cellular Component: nucleus (GO:0005634);; Cellular Component: mitochondrial inner membrane (GO:0005743);; Cellular Component: mitochondrial intermembrane space (GO:0005758);; Cellular Component: cytosol (GO:0005829);; Biological Process: regulation of reciproca…	K14512|3.67347e-115|mis:MICPUN_101616|K14512 mitogen-activated protein kinase 6 [EC:2.7.11.24] | (RefSeq) hypothetical protein	Protein kinase domain;; Protein tyrosine kinase;; Haspin like kinase domain;; Lipopolysaccharide kinase (Kdo/WaaP) family	Mitogen-activated protein kinase homolog MMK1 OS=Medicago sativa OX=3879 GN=MMK1 PE=1 SV=1	Mitogen-activated protein kinase Hog1 [Rachicladosporium sp. CCFEE 5018]
c146933.graph_c0	0.57	1.45	0.79	0	0	0	8.57662e-13	-4.1699	down	Biological Process: regulation of cyclin-dependent protein serine/threonine kinase activity (GO:0000079);; Molecular Function: protein kinase binding (GO:0019901);;	--	Cyclin	Cyclin-P3-1 OS=Oryza sativa subsp. japonica OX=39947 GN=CYCP3-1 PE=3 SV=1	Meiotically up-regulated gene 80 protein [Valsa mali var. pyri]
c271941.graph_c0	0	0	0	0.37	2.18	0.44	3.01104e-08	3.44428	up	--	--	Cyclin-dependent kinase 2-associated protein;; NOP5NT (NUC127) domain	--	--
c263226.graph_c0	97.78	97.23	101.94	13.61	12.1	14.55	1.47122e-69	-2.84996	down	--	--	--	Seed biotin-containing protein SBP65 OS=Glycine max OX=3847 GN=SBP65 PE=2 SV=1	PREDICTED: seed biotin-containing protein SBP65 isoform X2 [Fragaria vesca subsp. vesca]
c257627.graph_c0	0	0	0	1.92	0.94	1.99	4.31379e-09	3.56686	up	Biological Process: mitochondrial genome maintenance (GO:0000002);; Cellular Component: nucleus (GO:0005634);; Cellular Component: cytosol (GO:0005829);; Biological Process: response to stress (GO:0006950);; Molecular Function: ferrous iron binding (GO:0008198);; Biological Process: thiamine biosynthetic process (GO:0009228);; Molecular Function: oxidoreductase activity (GO:0016491);; Molecular F…	K03146|3.75398e-124|brp:103844930|K03146 thiamine thiazole synthase | (RefSeq) thiamine thiazole synthase, chloroplastic	Thi4 family;; NAD(P)-binding Rossmann-like domain	Thiamine thiazole synthase 2, chloroplastic OS=Vitis vinifera OX=29760 GN=THI1-2 PE=3 SV=1	thiamine biosynthetic enzyme [Fusarium langsethiae]
c265549.graph_c0	0	0	0	1.12	1.72	0.59	4.74085e-06	2.90684	up	--	--	MAPEG family	--	hypothetical protein AC578_10600 [Mycosphaerella eumusae]
c265876.graph_c3	4.43	2.21	5.72	0.52	0.88	0.48	1.68875e-08	-2.21142	down	--	--	Reverse transcriptase (RNA-dependent DNA polymerase)	Retrovirus-related Pol polyprotein from transposon RE2 OS=Arabidopsis thaliana OX=3702 GN=RE2 PE=4 SV=1	gag-pol polyprotein [Rosa rugosa]
c148606.graph_c0	1.98	1.53	0.7	0	0	0	1.05205e-05	-2.81396	down	--	--	--	--	--
c269955.graph_c0	3.54	9.34	6	0	0	0	1.40606e-14	-4.41178	down	Biological Process: multicellular organism development (GO:0007275);;	--	--	--	hypothetical protein VP1G_08113 [Valsa mali var. pyri]
c146798.graph_c0	0	0	0	0.72	1.42	0.31	0.000134802	2.48507	up	--	--	CS domain	--	HSP20-like chaperone [Saitoella complicata NRRL Y-17804]
c161378.graph_c0	8.12	7.82	5.87	0	0.71	0	1.85086e-09	-3.33984	down	Molecular Function: structural constituent of ribosome (GO:0003735);; Cellular Component: ribosome (GO:0005840);; Biological Process: translation (GO:0006412);;	K02951|4.19611e-49|smo:SELMODRAFT_271964|K02951 small subunit ribosomal protein S12e | (RefSeq) hypothetical protein	Ribosomal protein L7Ae/L30e/S12e/Gadd45 family	40S ribosomal protein S12 OS=Cyanophora paradoxa OX=2762 GN=RPS12 PE=2 SV=1	hypothetical protein PHYBLDRAFT_186038 [Phycomyces blakesleeanus NRRL 1555(-)]
c253099.graph_c0	0	0	0	0.93	1.49	2.33	1.27417e-08	3.48386	up	Cellular Component: membrane (GO:0016020);;	--	Ser-Thr-rich glycosyl-phosphatidyl-inositol-anchored membrane family	--	ser-thr- gpi-anchored family protein [Fusarium langsethiae]
c250872.graph_c0	2.47	3.34	1.85	0	0	0	2.21063e-16	-4.59441	down	--	K01412|8.08241e-25|vcn:VOLCADRAFT_80074|K01412 mitochondrial-processing peptidase subunit alpha [EC:3.4.24.64] | (RefSeq) hypothetical protein	Insulinase (Peptidase family M16);; Peptidase M16 inactive domain	--	hypothetical protein MVEG_05212 [Mortierella verticillata NRRL 6337]
c248416.graph_c0	0	0	0	0.33	1.42	0.55	3.73186e-09	3.60398	up	--	--	Chitin binding Peritrophin-A domain;; Herpesvirus UL56 protein	--	--
c236961.graph_c3	1.28	1.33	1.44	9	6.74	5.32	8.84572e-10	2.13477	up	Molecular Function: magnesium ion binding (GO:0000287);; Molecular Function: pyruvate decarboxylase activity (GO:0004737);; Molecular Function: thiamine pyrophosphate binding (GO:0030976);;	K01568|4.60036e-149|cmo:103497061|K01568 pyruvate decarboxylase [EC:4.1.1.1] | (RefSeq) pyruvate decarboxylase 2-like	Thiamine pyrophosphate enzyme, central domain	Pyruvate decarboxylase 1 OS=Arabidopsis thaliana OX=3702 GN=PDC1 PE=2 SV=1	pyruvate decarboxylase 2 [Quercus suber]
c147925.graph_c1	0.7	1.34	1.25	8.92	8.45	7.06	3.68411e-10	2.51834	up	--	--	--	Probable leucine-rich repeat receptor-like protein kinase At5g49770 OS=Arabidopsis thaliana OX=3702 GN=At5g49770 PE=2 SV=1	PREDICTED: probable leucine-rich repeat receptor-like protein kinase At5g49770 [Fragaria vesca subsp. vesca]
c259260.graph_c0	0	0.06	0	1.52	2.05	2.07	7.43556e-10	3.60004	up	Molecular Function: ATP binding (GO:0005524);; Molecular Function: ligase activity (GO:0016874);;	K06689|2.82664e-91|gsl:Gasu_60520|K06689 ubiquitin-conjugating enzyme E2 D [EC:2.3.2.23] | (RefSeq) ubiquitin-conjugating enzyme E2	Ubiquitin-conjugating enzyme	Ubiquitin-conjugating enzyme E2 5A OS=Oryza sativa subsp. japonica OX=39947 GN=UBC5A PE=2 SV=1	unnamed protein product [Fusarium sp. FIESC_5 CS3069]
c272538.graph_c0	1.31	0.86	0.37	0	0.04	0.05	0.000131963	-2.44325	down	--	K17508|6.59939e-32|csl:COCSUDRAFT_36832|K17508 protein phosphatase PTC7 [EC:3.1.3.16] | (RefSeq) protein serine/threonine phosphatase 2C	Stage II sporulation protein E (SpoIIE);; Protein phosphatase 2C	Probable protein phosphatase 2C 55 OS=Arabidopsis thaliana OX=3702 GN=At4g16580 PE=2 SV=2	protein serine/threonine phosphatase 2C [Rhizopus microsporus ATCC 52813]
c250252.graph_c0	3.05	3.23	2.71	0.08	0	0	7.74113e-24	-4.99354	down	Biological Process: pyruvate metabolic process (GO:0006090);; Biological Process: phosphorylation (GO:0016310);; Molecular Function: transferase activity (GO:0016740);;	K00873|6.11764e-144|ccp:CHC_T00008652001|K00873 pyruvate kinase [EC:2.7.1.40] | (RefSeq) pyruvate kinase I	Pyruvate kinase, barrel domain;; Pyruvate kinase, alpha/beta domain	Probable pyruvate kinase, cytosolic isozyme OS=Arabidopsis thaliana OX=3702 GN=At4g26390 PE=3 SV=1	pyruvate kinase [Basidiobolus meristosporus CBS 931.73]
c269645.graph_c0	3.92	3.99	4.92	0	0	0.08	1.00819e-21	-4.82208	down	Molecular Function: galactose transmembrane transporter activity (GO:0005354);; Cellular Component: integral component of plasma membrane (GO:0005887);; Biological Process: high-affinity hexose transport (GO:0008646);; Molecular Function: mannose transmembrane transporter activity (GO:0015578);; Biological Process: glucose import (GO:0046323);; Molecular Function: D-glucose:proton symporter activ…	--	Sugar (and other) transporter;; Major Facilitator Superfamily	Sugar transport protein 10 OS=Arabidopsis thaliana OX=3702 GN=STP10 PE=2 SV=1	hypothetical protein CHLNCDRAFT_136418 [Chlorella variabilis]
c253405.graph_c0	0.06	0	0.14	2.19	1.67	1.02	1.81062e-09	3.26349	up	--	--	--	--	hypothetical protein BcDW1_7648 [Botrytis cinerea BcDW1]
c248785.graph_c0	0.13	0.27	0.05	1.49	1.16	1.28	5.19511e-05	2.26843	up	Cellular Component: mitochondrial respiratory chain complex III (GO:0005750);; Biological Process: mitochondrial electron transport, ubiquinol to cytochrome c (GO:0006122);; Molecular Function: heme binding (GO:0020037);; Molecular Function: electron transporter, transferring electrons within CoQH2-cytochrome c reductase complex activity (GO:0045153);;	K00413|1.98768e-98|cvr:CHLNCDRAFT_58381|K00413 ubiquinol-cytochrome c reductase cytochrome c1 subunit | (RefSeq) hypothetical protein	Cytochrome C1 family	Cytochrome c1-2, heme protein, mitochondrial (Fragment) OS=Solanum tuberosum OX=4113 GN=CYCL PE=1 SV=1	cytochrome c1 haem protein [Botrytis cinerea B05.10]
c228973.graph_c0	2.12	1.84	1.77	0	0.03	0.03	4.85549e-17	-4.3828	down	--	K19970|1.14824e-117|pxb:103942846|K19970 5'-nucleotidase [EC:3.1.3.5] | (RefSeq) protein 5NUC-like	5'-nucleotidase, C-terminal domain	--	PREDICTED: protein 5NUC-like, partial [Pyrus x bretschneideri]
c151957.graph_c0	0.35	0.44	0.58	7.26	7.36	8.82	1.29441e-33	3.80949	up	--	--	gag-polypeptide of LTR copia-type;; Retrotransposon gag protein;; gag-polypeptide of LTR copia-type;; GAG-pre-integrase domain	Retrovirus-related Pol polyprotein from transposon RE1 OS=Arabidopsis thaliana OX=3702 GN=RE1 PE=2 SV=1	hypothetical protein TSUD_57870 [Trifolium subterraneum]
c216125.graph_c0	4.96	5.2	5.87	0	0.07	0.07	2.70419e-31	-5.25667	down	--	--	Trypsin;; Chymotrypsin family Peptidase-S1	--	trypsin alpha [Emiliania huxleyi CCMP1516]
c148017.graph_c0	0	0.03	0	11.55	10.18	8.61	4.55993e-47	6.61759	up	--	K05909|0|fve:101307959|K05909 laccase [EC:1.10.3.2] | (RefSeq) laccase-14-like	Multicopper oxidase;; Multicopper oxidase	Putative laccase-9 OS=Oryza sativa subsp. japonica OX=39947 GN=LAC9 PE=3 SV=1	PREDICTED: laccase-14-like [Fragaria vesca subsp. vesca]
c258200.graph_c0	0	0.14	0	0.69	1.73	0.89	0.00063435	2.22688	up	--	--	Beta-lactamase superfamily domain	--	hypothetical protein BC1G_15425 [Botrytis cinerea B05.10]
c260933.graph_c0	0	0	0	0.41	2.72	0.48	1.51967e-08	3.51168	up	--	--	--	--	--
c218846.graph_c0	0	0	0	1.77	1.12	1.55	3.33871e-07	3.17609	up	Molecular Function: hydrolase activity, hydrolyzing O-glycosyl compounds (GO:0004553);; Cellular Component: extracellular region (GO:0005576);; Biological Process: carbohydrate metabolic process (GO:0005975);; Molecular Function: cellulose binding (GO:0030248);;	K19356|4.68779e-63|pxb:103942160|K19356 cellulase [EC:3.2.1.4] | (RefSeq) probable endo-beta-1,4-glucanase D	Glycosyl hydrolase family 61	--	glycoside hydrolase family 61 protein [Botrytis cinerea T4]
c257358.graph_c0	0	0	0	0.25	3.1	0.73	3.39763e-10	3.8466	up	--	--	Immunoglobulin domain;; Immunoglobulin I-set domain;; Immunoglobulin domain;; Immunoglobulin domain;; Immunoglobulin V-set domain;; CD80-like C2-set immunoglobulin domain	--	--
c270722.graph_c0	0	0	0	3.19	4.48	3.96	3.75797e-22	5.16341	up	--	--	Domain of unknown function (DUF4773)	--	--
c211475.graph_c1	0	0	0	0.39	3.18	0.84	2.16307e-09	3.6783	up	--	--	Fascin domain;; FRG1-like domain;; Fibroblast growth factor	--	--
c147252.graph_c0	4.56	6.35	5.36	0.92	1.26	1.5	1.92059e-10	-2.01352	down	--	--	Fantastic Four meristem regulator	Protein FANTASTIC FOUR 3 OS=Arabidopsis thaliana OX=3702 GN=FAF3 PE=2 SV=1	PREDICTED: protein FANTASTIC FOUR 3 [Fragaria vesca subsp. vesca]
c266582.graph_c1	1.94	3.05	2.19	0.03	0	0	1.19601e-20	-4.89498	down	--	K14999|1.20868e-92|pxb:103942691|K14999 cytochrome P450 family 6 [EC:1.14.-.-] | (RefSeq) cytochrome P450 6B6-like	Cytochrome P450	Cytochrome P450 71B7 OS=Arabidopsis thaliana OX=3702 GN=CYP71B7 PE=1 SV=1	PREDICTED: cytochrome P450 6B6-like [Pyrus x bretschneideri]
c217663.graph_c0	2.26	2.59	3.57	0.63	0.53	0.37	3.14268e-06	-2.12515	down	--	--	--	--	hypothetical protein K503DRAFT_805110, partial [Rhizopogon vinicolor AM-OR11-026]
c213035.graph_c1	0	0	0	0.49	1.43	0.22	0.000304178	2.36427	up	--	--	--	E3 ubiquitin-protein ligase PRT6 OS=Arabidopsis thaliana OX=3702 GN=PRT6 PE=2 SV=1	hypothetical protein MUCCIDRAFT_146229 [Mucor circinelloides f. lusitanicus CBS 277.49]
c265906.graph_c0	1.68	2.1	1.62	0.03	0	0.09	3.17496e-17	-4.15657	down	--	--	Spondin_N;; Thrombospondin type 1 domain;; Reeler domain;; Kunitz/Bovine pancreatic trypsin inhibitor domain	--	Laforin [Symbiodinium microadriaticum]
c147264.graph_c0	15.5	17.37	17.53	0.91	0.52	1.44	3.89015e-32	-3.83032	down	--	--	--	--	PREDICTED: uncharacterized protein LOC105352799 [Fragaria vesca subsp. vesca]
c236927.graph_c0	0	0	0	0.2	1.71	0.14	0.000354753	2.33825	up	--	--	--	--	--
c243166.graph_c0	0.05	0.64	0.27	5.84	5.42	4.48	8.87993e-13	3.2947	up	--	--	--	--	hypothetical protein BC1G_15542 [Botrytis cinerea B05.10]
c153555.graph_c0	0	0	0	1.02	1.43	2.19	6.0959e-12	4.04052	up	Cellular Component: integral component of membrane (GO:0016021);;	--	--	--	hypothetical protein FGSG_05606 [Fusarium graminearum PH-1]
c258286.graph_c0	0	0	0.11	1.92	2.2	1.18	1.09658e-13	3.9419	up	Biological Process: amino acid transmembrane transport (GO:0003333);; Molecular Function: amino acid transmembrane transporter activity (GO:0015171);; Cellular Component: integral component of membrane (GO:0016021);;	--	Amino acid permease;; Amino acid permease	--	amino acid permease [Ceraceosorus bombacis]
c255270.graph_c0	55.36	48.72	53.69	14.82	15.55	9.83	5.4209e-65	-2.00856	down	Cellular Component: integral component of membrane (GO:0016021);;	--	SPX domain;; EXS family;; EXS family;; EXS family	Phosphate transporter PHO1 homolog 3 OS=Arabidopsis thaliana OX=3702 GN=PHO1;H3 PE=2 SV=2	PREDICTED: phosphate transporter PHO1 homolog 3-like [Fragaria vesca subsp. vesca]
c249167.graph_c0	0	0	0	0.1	3.25	0.45	0.000497028	2.28145	up	--	K13963|1.75366e-47|gra:105769424|K13963 serpin B | (RefSeq) serpin-ZX	Serpin (serine protease inhibitor)	Serpin-Z2A OS=Triticum aestivum OX=4565 PE=1 SV=1	PREDICTED: serpin-ZX-like [Gossypium hirsutum]
c268662.graph_c0	0.88	1.08	0.73	12.29	14.98	10.91	2.7791e-32	3.53041	up	Cellular Component: cytoplasm (GO:0005737);; Biological Process: plasma membrane organization (GO:0007009);; Cellular Component: membrane part (GO:0044425);; Biological Process: establishment of localization (GO:0051234);; Biological Process: single-organism localization (GO:1902578);;	--	Membrane-associating domain	--	hypothetical protein B0A51_16392 [Rachicladosporium sp. CCFEE 5018]
c264354.graph_c0	0.11	0.07	0	1.85	2.27	1.8	3.21269e-13	3.8071	up	Molecular Function: nucleotide binding (GO:0000166);; Molecular Function: DNA binding (GO:0003677);; Molecular Function: DNA-directed DNA polymerase activity (GO:0003887);; Biological Process: DNA replication (GO:0006260);; Biological Process: DNA repair (GO:0006281);; Molecular Function: zinc ion binding (GO:0008270);; Molecular Function: 3'-5' exonuclease activity (GO:0008408);; Cellular Compon…	K18278|0|pxb:103942157|K18278 pyrimidine precursor biosynthesis enzyme | (RefSeq) 4-amino-5-hydroxymethyl-2-methylpyrimidine phosphate synthase-like	NMT1/THI5 like	--	conserved hypothetical protein [Botrytis cinerea B05.10]
c270707.graph_c0	0	0	0	0.8	4.43	1.04	2.42187e-10	3.84423	up	Cellular Component: intracellular part (GO:0044424);;	--	Metallopeptidase family M24	ERBB-3 BINDING PROTEIN 1 OS=Solanum tuberosum OX=4113 GN=EBP1 PE=2 SV=1	predicted protein [Hordeum vulgare subsp. vulgare]
c257608.graph_c0	0	0.03	0.06	1.78	1.42	1.08	6.9731e-13	3.85238	up	Molecular Function: phosphoenolpyruvate carboxykinase (ATP) activity (GO:0004612);; Molecular Function: ATP binding (GO:0005524);; Cellular Component: cytosol (GO:0005829);; Biological Process: gluconeogenesis (GO:0006094);; Molecular Function: kinase activity (GO:0016301);; Biological Process: phosphorylation (GO:0016310);;	K01610|0|sind:105177864|K01610 phosphoenolpyruvate carboxykinase (ATP) [EC:4.1.1.49] | (RefSeq) phosphoenolpyruvate carboxykinase [ATP]-like	Phosphoenolpyruvate carboxykinase	Phosphoenolpyruvate carboxykinase (ATP) OS=Arabidopsis thaliana OX=3702 GN=PCKA PE=1 SV=1	phosphoenolpyruvate carboxykinase [Ceraceosorus bombacis]
c254567.graph_c0	0.2	0.03	0.07	1.73	1.23	0.78	5.30614e-06	2.55534	up	Biological Process: sphingolipid metabolic process (GO:0006665);; Molecular Function: sphinganine-1-phosphate aldolase activity (GO:0008117);; Biological Process: cellular response to starvation (GO:0009267);; Molecular Function: transferase activity (GO:0016740);; Molecular Function: carboxy-lyase activity (GO:0016831);; Biological Process: calcium-mediated signaling (GO:0019722);; Biological Pr…	K01634|1.489e-122|smo:SELMODRAFT_411607|K01634 sphinganine-1-phosphate aldolase [EC:4.1.2.27] | (RefSeq) hypothetical protein	Pyridoxal-dependent decarboxylase conserved domain;; Aminotransferase class-V	Sphingosine-1-phosphate lyase OS=Arabidopsis thaliana OX=3702 GN=DPL1 PE=1 SV=1	putative sphingosine-1-phosphate lyase protein [Botrytis cinerea BcDW1]
c262273.graph_c0	0	0.09	0.18	1.21	1.46	1.05	0.000977871	2.12184	up	--	--	--	--	Zinc finger protein [Elsinoe sp. CQ-2017a]
c270093.graph_c0	0	0	0	5.59	25.4	4.42	3.07479e-10	3.8313	up	Biological Process: ribosomal small subunit assembly (GO:0000028);; Molecular Function: RNA binding (GO:0003723);; Molecular Function: structural constituent of ribosome (GO:0003735);; Biological Process: rRNA export from nucleus (GO:0006407);; Biological Process: translation (GO:0006412);; Cellular Component: cytosolic small ribosomal subunit (GO:0022627);;	K02958|1.83453e-61|smo:SELMODRAFT_172857|K02958 small subunit ribosomal protein S15e | (RefSeq) hypothetical protein	Ribosomal protein S19	40S ribosomal protein S15 OS=Elaeis oleifera OX=80265 GN=RPS15 PE=2 SV=1	40S ribosomal protein S15 [Spizellomyces punctatus DAOM BR117]
c251230.graph_c0	0.26	0.27	0	5.45	5.54	4.71	3.72663e-20	4.03527	up	Molecular Function: oxidoreductase activity (GO:0016491);; Biological Process: oxidation-reduction process (GO:0055114);;	--	Aldo/keto reductase family	Probable aldo-keto reductase 2 OS=Oryza sativa subsp. indica OX=39946 GN=OsI_15387 PE=3 SV=1	hypothetical protein BCIN_04g06450 [Botrytis cinerea B05.10]
c260206.graph_c0	0	0	0	1.76	1.09	0.38	4.57945e-06	2.91617	up	Molecular Function: serine-type endopeptidase activity (GO:0004252);; Biological Process: proteolysis (GO:0006508);;	--	Subtilase family;; Peptidase inhibitor I9	Subtilisin-like protease SBT1.7 OS=Arabidopsis thaliana OX=3702 GN=SBT1.7 PE=1 SV=1	putative endopeptidase K protein [Rutstroemia sp. NJR-2017a BVV2]
c243124.graph_c0	0.11	0.3	0.08	3.64	3.68	2.86	2.38856e-21	3.7749	up	Molecular Function: phosphatidate phosphatase activity (GO:0008195);; Cellular Component: integral component of membrane (GO:0016021);; Biological Process: dephosphorylation (GO:0016311);; Biological Process: actin cytoskeleton organization (GO:0030036);; Cellular Component: actin cortical patch (GO:0030479);; Biological Process: cellular lipid metabolic process (GO:0044255);;	--	Uncharacterized conserved protein (DUF2183)	--	hypothetical protein BofuT4P59000002001 [Botrytis cinerea T4]
c270795.graph_c0	5.26	5.21	4.34	0.38	0.35	0.2	5.43107e-24	3.56771	up	Molecular Function: DNA binding (GO:0003677);; Cellular Component: nucleus (GO:0005634);; Biological Process: regulation of transcription, DNA-templated (GO:0006355);;	--	No apical meristem (NAM) protein	NAC transcription factor NAM-B2 OS=Triticum turgidum subsp. durum OX=4567 GN=NAM-B2 PE=2 SV=1	PREDICTED: NAC transcription factor 29-like [Fragaria vesca subsp. vesca]
c147476.graph_c0	1.85	1.42	1.8	0.09	0.03	0	2.9423e-12	-3.75144	down	Biological Process: flavonoid biosynthetic process (GO:0009813);; Cellular Component: intracellular membrane-bounded organelle (GO:0043231);; Biological Process: flavonoid glucuronidation (GO:0052696);; Molecular Function: quercetin 3-O-glucosyltransferase activity (GO:0080043);; Molecular Function: quercetin 7-O-glucosyltransferase activity (GO:0080044);;	K08237|0|fve:101298553|K08237 hydroquinone glucosyltransferase [EC:2.4.1.218] | (RefSeq) hydroquinone glucosyltransferase-like	UDP-glucoronosyl and UDP-glucosyl transferase	Hydroquinone glucosyltransferase OS=Rauvolfia serpentina OX=4060 GN=AS PE=1 SV=1	PREDICTED: hydroquinone glucosyltransferase-like [Fragaria vesca subsp. vesca]
c236681.graph_c1	0	0	0	0.11	2.42	0.51	0.000580862	2.25682	up	--	K01277|1.00694e-37|ppp:PHYPADRAFT_234894|K01277 dipeptidyl-peptidase III [EC:3.4.14.4] | (RefSeq) hypothetical protein	Peptidase family M49	--	aflatoxin-detoxifizyme [Cutaneotrichosporon oleaginosum]
c253636.graph_c0	1.53	1.49	0.81	0	0	0	4.27407e-08	-3.36541	down	--	--	Chitin binding Peritrophin-A domain	--	--
c265626.graph_c0	0.84	0	0.46	6.77	6.41	4.68	1.07747e-05	2.56131	up	Molecular Function: glyceraldehyde-3-phosphate dehydrogenase (NAD+) (phosphorylating) activity (GO:0004365);; Cellular Component: cytoplasm (GO:0005737);; Biological Process: glucose metabolic process (GO:0006006);; Biological Process: glycolytic process (GO:0006096);; Molecular Function: NADP binding (GO:0050661);; Molecular Function: NAD binding (GO:0051287);; Biological Process: oxidation-redu…	K00134|5.94891e-50|thj:104808134|K00134 glyceraldehyde 3-phosphate dehydrogenase [EC:1.2.1.12] | (RefSeq) glyceraldehyde-3-phosphate dehydrogenase GAPCP2, chloroplastic	Glyceraldehyde 3-phosphate dehydrogenase, NAD binding domain	Glyceraldehyde-3-phosphate dehydrogenase GAPCP1, chloroplastic OS=Arabidopsis thaliana OX=3702 GN=GAPCP1 PE=1 SV=1	glyceraldehyde 3-phosphate dehydrogenase [Botrytis cinerea B05.10]
c271768.graph_c0	2.41	1.75	2.96	0	0	0	1.68863e-06	-3.01073	down	Molecular Function: oxidoreductase activity (GO:0016491);;	K00236|1.41494e-12|ppp:PhpafMp15|K00236 succinate dehydrogenase (ubiquinone) cytochrome b560 subunit | (RefSeq) sdh3; succinate dehydrogenase subunit 3	Succinate dehydrogenase/Fumarate reductase transmembrane subunit	Succinate dehydrogenase cytochrome b560 subunit OS=Marchantia polymorpha OX=3197 GN=SDH3 PE=3 SV=1	succinate dehydrogenase [Scheffersomyces stipitis CBS 6054]
c247383.graph_c0	0	0.33	0.07	1.53	1.96	2.02	6.80896e-05	2.41352	up	Cellular Component: vacuolar proton-transporting V-type ATPase, V0 domain (GO:0000220);; Cellular Component: endoplasmic reticulum (GO:0005783);; Biological Process: protein targeting to vacuole (GO:0006623);; Biological Process: cellular copper ion homeostasis (GO:0006878);; Biological Process: cellular iron ion homeostasis (GO:0006879);; Biological Process: endocytosis (GO:0006897);; Biological…	K02155|1.07741e-46|csl:COCSUDRAFT_32039|K02155 V-type H+-transporting ATPase 16kDa proteolipid subunit | (RefSeq) V-type ATPase	ATP synthase subunit C	V-type proton ATPase 16 kDa proteolipid subunit OS=Chrysotila carterae OX=13221 GN=VAP PE=2 SV=1	similar to vacuolar H+ ATP synthase 16 kDa proteolipid subunit [Botrytis cinerea T4]
c254889.graph_c0	3.85	1.85	1.99	0.13	0.39	0.1	5.75174e-05	-2.40116	down	Molecular Function: NAD(P)H dehydrogenase (quinone) activity (GO:0003955);; Cellular Component: mitochondrion (GO:0005739);; Cellular Component: peroxisome (GO:0005777);; Cellular Component: cytosol (GO:0005829);; Cellular Component: plasma membrane (GO:0005886);; Biological Process: response to oxidative stress (GO:0006979);; Molecular Function: zinc ion binding (GO:0008270);; Molecular Function…	--	NADPH-dependent FMN reductase	NADPH:quinone oxidoreductase OS=Arabidopsis thaliana OX=3702 GN=NQR PE=1 SV=1	NADPH:quinone oxidoreductase-like [Prunus avium]
c148700.graph_c1	1.51	5.74	4.95	46.49	52.25	34.82	2.48321e-16	3.0765	up	Molecular Function: enzyme inhibitor activity (GO:0004857);; Biological Process: negative regulation of catalytic activity (GO:0043086);;	--	Plant invertase/pectin methylesterase inhibitor	Pectinesterase inhibitor 3 OS=Arabidopsis thaliana OX=3702 GN=PMEI3 PE=2 SV=1	PREDICTED: 21 kDa protein [Fragaria vesca subsp. vesca]
c148194.graph_c0	0	0	0	1.34	8.68	2.63	6.67291e-11	3.94197	up	Molecular Function: protein domain specific binding (GO:0019904);;	K06630|2.31802e-133|ppp:PHYPADRAFT_211050|K06630 14-3-3 protein epsilon | (RefSeq) hypothetical protein	14-3-3 protein	14-3-3-like protein OS=Chlamydomonas reinhardtii OX=3055 PE=2 SV=1	hypothetical protein A4X13_g4113 [Tilletia indica]
c264936.graph_c0	0.08	0.16	0.12	6.88	6.44	5.26	4.26445e-32	4.78842	up	Cellular Component: cytoplasm (GO:0005737);; Cellular Component: plasma membrane (GO:0005886);; Cellular Component: integral component of membrane (GO:0016021);; Cellular Component: eisosome (GO:0032126);; Cellular Component: membrane raft (GO:0045121);; Biological Process: eisosome assembly (GO:0070941);; Biological Process: protein localization to plasma membrane (GO:0090002);;	--	Membrane-associating domain	--	putative non-classical export protein 2 protein [Botrytis cinerea BcDW1]
c261415.graph_c1	0	0	0	1.84	2.36	1.3	0.000335021	2.34886	up	Biological Process: autophagosome assembly (GO:0000045);; Cellular Component: fungal-type vacuole membrane (GO:0000329);; Cellular Component: pre-autophagosomal structure (GO:0000407);; Cellular Component: autophagosome membrane (GO:0000421);; Biological Process: autophagy of mitochondrion (GO:0000422);; Cellular Component: cytosol (GO:0005829);; Biological Process: ER to Golgi vesicle-mediated t…	K08341|1.2122e-09|zma:100240698|K08341 GABA(A) receptor-associated protein | (RefSeq) Atg8e; autophagy-related 8e	--	Autophagy-related protein 8 OS=Phytophthora infestans OX=4787 GN=ATG8 PE=3 SV=1	autophagy-related 8 protein [Rutstroemia sp. NJR-2017a BVV2]
c272957.graph_c0	1.43	1.15	0.34	0	0	0	0.000257826	-2.38926	down	--	K01312|4.37974e-16|mpp:MICPUCDRAFT_13559|K01312 trypsin [EC:3.4.21.4] | (RefSeq) hypothetical protein	Trypsin	--	hypothetical protein SPRG_09349 [Saprolegnia parasitica CBS 223.65]
c261780.graph_c0	0	0	0	3.05	4.56	1.06	1.78044e-05	2.75478	up	--	--	--	--	hypothetical protein CDL15_Pgr002569 [Punica granatum]
c248336.graph_c0	1.26	1.83	1.53	0.05	0.04	0	9.41251e-11	-3.6439	down	Molecular Function: succinate-CoA ligase (ADP-forming) activity (GO:0004775);; Molecular Function: succinate-CoA ligase (GDP-forming) activity (GO:0004776);; Cellular Component: mitochondrial matrix (GO:0005759);; Cellular Component: cytosol (GO:0005829);; Biological Process: tricarboxylic acid cycle (GO:0006099);; Biological Process: succinyl-CoA metabolic process (GO:0006104);; Biological Proce…	K01899|1.62686e-116|ccp:CHC_T00009212001|K01899 succinyl-CoA synthetase alpha subunit [EC:6.2.1.4 6.2.1.5] | (RefSeq) succinyl-CoA synthetase alpha chain	CoA binding domain;; CoA-ligase;; Succinyl-CoA ligase like flavodoxin domain;; CoA binding domain	Succinate--CoA ligase [ADP-forming] subunit alpha OS=Blastocystis sp. subtype 1 (strain ATCC 50177 / NandII) OX=478820 GN=SCSa PE=1 SV=1	alpha subunit of succinyl-CoA ligase [Conidiobolus coronatus NRRL 28638]
c266266.graph_c0	0.15	0.71	0.28	9.45	10.13	6.55	9.56363e-28	3.94617	up	Biological Process: mitochondrial genome maintenance (GO:0000002);; Molecular Function: double-stranded DNA binding (GO:0003690);; Molecular Function: single-stranded DNA binding (GO:0003697);; Molecular Function: aconitate hydratase activity (GO:0003994);; Cellular Component: cytosol (GO:0005829);; Biological Process: tricarboxylic acid cycle (GO:0006099);; Cellular Component: mitochondrial nucl…	K01681|0|ccp:CHC_T00008781001|K01681 aconitate hydratase [EC:4.2.1.3] | (RefSeq) Aconitate hydratase, mitochondrial	Aconitase family (aconitate hydratase);; Aconitase C-terminal domain	Aconitate hydratase, mitochondrial OS=Gracilaria gracilis OX=2777 PE=3 SV=1	putative aconitate hydratase protein [Botrytis cinerea BcDW1]
c148458.graph_c0	0	0	0	0.44	2.45	0.65	3.43381e-12	4.14813	up	--	--	--	--	--
c151341.graph_c0	3.42	2.31	2.28	0	0.53	0	0.000103209	-2.41221	down	--	--	Lipase	--	--
c267173.graph_c0	10.18	13.65	10.89	4.1	3.89	4.88	4.61591e-13	-2.12697	down	Biological Process: protein peptidyl-prolyl isomerization (GO:0000413);; Molecular Function: peptidyl-prolyl cis-trans isomerase activity (GO:0003755);; Cellular Component: mitochondrion (GO:0005739);; Biological Process: protein folding (GO:0006457);; Biological Process: apoptotic process (GO:0006915);; Molecular Function: peptide binding (GO:0042277);;	--	Cyclophilin type peptidyl-prolyl cis-trans isomerase/CLD	Peptidyl-prolyl cis-trans isomerase CYP19-4 OS=Arabidopsis thaliana OX=3702 GN=CYP19-4 PE=1 SV=2	peptidyl prolyl cis-trans isomerase [Cryphonectria parasitica]
c243340.graph_c0	0	0	0	0.2	5.82	1.02	3.7647e-05	2.66719	up	--	K00049|1.01101e-64|gsl:Gasu_47310|K00049 glyoxylate/hydroxypyruvate reductase [EC:1.1.1.79 1.1.1.81] | (RefSeq) glyoxylate reductase/hydroxypyruvate reductase	D-isomer specific 2-hydroxyacid dehydrogenase, NAD binding domain;; D-isomer specific 2-hydroxyacid dehydrogenase, catalytic domain;; NAD binding domain of 6-phosphogluconate dehydrogenase	Glyoxylate/hydroxypyruvate reductase A HPR2 OS=Arabidopsis thaliana OX=3702 GN=HPR2 PE=1 SV=1	hypothetical protein [Absidia glauca]
c256273.graph_c0	0	0	0	0.6	6.33	1.46	9.59964e-05	2.53285	up	--	K01081|7.09331e-108|gsl:Gasu_60230|K01081 5'-nucleotidase [EC:3.1.3.5] | (RefSeq) 5' nucleotidase family protein	5' nucleotidase family	--	5&apos; nucleotidase family protein [Galdieria sulphuraria]
c148635.graph_c0	0.96	1.33	0.96	0.07	0.05	0	1.17816e-05	-2.70042	down	Cellular Component: Golgi membrane (GO:0000139);; Molecular Function: SNARE binding (GO:0000149);; Cellular Component: pre-autophagosomal structure (GO:0000407);; Molecular Function: GTPase activity (GO:0003924);; Molecular Function: GTP binding (GO:0005525);; Cellular Component: nucleus (GO:0005634);; Cellular Component: mitochondrion (GO:0005739);; Cellular Component: endoplasmic reticulum memb…	K07874|5.08482e-97|cre:CHLREDRAFT_60490|K07874 Ras-related protein Rab-1A | (RefSeq) RABD1; small rab-related GTPase	Ras family;; Ras of Complex, Roc, domain of DAPkinase;; ADP-ribosylation factor family	GTP-binding protein YPTC1 OS=Chlamydomonas reinhardtii OX=3055 GN=YPTC1 PE=3 SV=1	GTP-binding protein ypt1 [Valsa mali var. pyri]
c221414.graph_c0	0.22	0	0	1.75	3.77	3.04	0.00025828	2.37264	up	Biological Process: protein peptidyl-prolyl isomerization (GO:0000413);; Molecular Function: peptidyl-prolyl cis-trans isomerase activity (GO:0003755);; Biological Process: protein folding (GO:0006457);;	--	--	--	putative mitochondrial cyclophilin 1 [Botrytis cinerea]
c246288.graph_c0	0	0	0	0.23	2.18	0.22	0.000136248	2.48491	up	--	--	Domain of unknown function (DUF4820)	--	--
c253048.graph_c0	0.39	0.14	0	36.54	42.33	29.21	2.76274e-43	5.97702	up	--	--	--	--	hypothetical protein BCIN_05g01970 [Botrytis cinerea B05.10]
c266178.graph_c1	0	0	0	3.3	2.15	2.72	5.09396e-09	3.53901	up	Molecular Function: sugar:proton symporter activity (GO:0005351);; Molecular Function: glucose transmembrane transporter activity (GO:0005355);; Cellular Component: integral component of plasma membrane (GO:0005887);; Biological Process: proton transport (GO:0015992);; Biological Process: glucose import (GO:0046323);; Biological Process: glucose transmembrane transport (GO:1904659);;	--	Sugar (and other) transporter	--	hypothetical protein BC1G_04637 [Botrytis cinerea B05.10]
c271101.graph_c0	0	0	0	0.15	5.11	0.36	0.000229067	2.40406	up	--	--	Ets-domain;; Sterile alpha motif (SAM)/Pointed domain	--	--
c271611.graph_c0	0	0	0	1.37	1.25	1.04	1.52239e-08	3.44668	up	Cellular Component: membrane (GO:0016020);;	--	Fasciclin domain	--	hypothetical protein CJF31_00009051 [Rutstroemia sp. NJR-2017a BVV2]
c271289.graph_c0	0	0	0	0.53	4.52	0.7	1.02965e-07	3.33858	up	--	K12259|1.71067e-30|gra:105792069|K12259 spermine oxidase [EC:1.5.3.16 1.5.3.-] | (RefSeq) probable polyamine oxidase 5	Flavin containing amine oxidoreductase;; NAD(P)-binding Rossmann-like domain;; FAD-NAD(P)-binding	Probable polyamine oxidase 5 OS=Arabidopsis thaliana OX=3702 GN=PAO5 PE=2 SV=1	hypothetical protein GOBAR_DD04947 [Gossypium barbadense]
c269344.graph_c0	0.4	0.45	0.25	6.53	5.68	4.41	1.18701e-25	3.5146	up	--	--	Ferritin-like domain	--	hypothetical protein B0A48_03833 [Rachicladosporium antarcticum]
c222860.graph_c0	1.35	1.22	1.82	0	0	0	1.46131e-05	-2.76893	down	Molecular Function: structural constituent of ribosome (GO:0003735);; Cellular Component: nucleus (GO:0005634);; Cellular Component: cytosol (GO:0005829);; Cellular Component: ribosome (GO:0005840);; Biological Process: translation (GO:0006412);;	K02875|6.37602e-24|ppp:PHYPADRAFT_214411|K02875 large subunit ribosomal protein L14e | (RefSeq) hypothetical protein	Ribosomal protein L14	60S ribosomal protein L14-1 OS=Arabidopsis thaliana OX=3702 GN=RPL14A PE=2 SV=1	50S ribosomal protein L14e [Diaporthe helianthi]
c253697.graph_c0	1.41	2.25	1.16	0	0	0	1.47535e-11	-3.96866	down	--	--	Insect cuticle protein	--	--
c239459.graph_c0	0	0.29	0.16	1.5	1.59	0.78	0.000693667	2.0577	up	--	--	--	--	hypothetical protein BCIN_08g02850 [Botrytis cinerea B05.10]
c257897.graph_c0	10.38	7.81	12.22	0	0.49	0.55	2.70991e-09	-3.28172	down	--	--	--	--	PREDICTED: uncharacterized protein LOC108170940 [Malus domestica]
c147940.graph_c0	0.18	0.83	0.09	6.25	5.9	4.21	1.50076e-08	2.94403	up	Molecular Function: nucleotide binding (GO:0000166);; Biological Process: maturation of SSU-rRNA from tricistronic rRNA transcript (SSU-rRNA, 5.8S rRNA, LSU-rRNA) (GO:0000462);; Molecular Function: structural constituent of ribosome (GO:0003735);; Biological Process: translation (GO:0006412);; Cellular Component: cytosolic small ribosomal subunit (GO:0022627);;	K02974|1.77442e-37|pda:103706845|K02974 small subunit ribosomal protein S24e | (RefSeq) 40S ribosomal protein S24-1-like	Ribosomal protein S24e	40S ribosomal protein S24-2 OS=Arabidopsis thaliana OX=3702 GN=RPS24B PE=2 SV=2	40S ribosomal protein S24 [Botrytis cinerea B05.10]
c213871.graph_c0	1.86	1.8	2.08	13.74	13.59	11.81	2.11288e-51	2.69301	up	--	--	Protein of unknown function (DUF1645)	--	PREDICTED: uncharacterized protein LOC101309253 [Fragaria vesca subsp. vesca]
c260845.graph_c0	4.34	6.33	4.24	0.28	0.05	0.06	2.70365e-18	-4.20273	down	--	K07511|1.55838e-87|ppp:PHYPADRAFT_143267|K07511 enoyl-CoA hydratase [EC:4.2.1.17] | (RefSeq) hypothetical protein	Enoyl-CoA hydratase/isomerase;; Enoyl-CoA hydratase/isomerase	Probable enoyl-CoA hydratase 2, mitochondrial OS=Arabidopsis thaliana OX=3702 GN=At4g16800 PE=2 SV=1	enoyl-CoA hydratase, mitochondrial precursor [Pythium insidiosum]
c271950.graph_c0	1.1	2.71	1.18	0	0	0	0.000661366	-2.24081	down	Cellular Component: cell (GO:0005623);; Molecular Function: electron carrier activity (GO:0009055);; Molecular Function: protein disulfide oxidoreductase activity (GO:0015035);; Biological Process: cell redox homeostasis (GO:0045454);; Biological Process: oxidation-reduction process (GO:0055114);;	K03676|5.96718e-72|fve:101314908|K03676 glutaredoxin 3 | (RefSeq) monothiol glutaredoxin-S6-like	Glutaredoxin	Monothiol glutaredoxin-S6 OS=Arabidopsis thaliana OX=3702 GN=GRXS6 PE=3 SV=1	PREDICTED: monothiol glutaredoxin-S6-like [Fragaria vesca subsp. vesca]
c265649.graph_c0	0	0.16	0.68	5.04	7.14	5.54	1.2969e-06	2.81214	up	--	--	--	--	hypothetical protein CAC42_3461 [Elsinoe sp. CQ-2017a]
c262128.graph_c0	2.02	12.05	6.63	0.66	0.63	0	1.44513e-05	-2.66415	down	--	--	--	--	predicted protein [Hordeum vulgare subsp. vulgare]
c146159.graph_c0	1.84	1.78	0.92	0	0	0	0.000344186	-2.34472	down	--	--	ML domain	--	--
c269250.graph_c0	32.51	28.8	30.17	1.66	0.78	1.39	1.3981e-74	-4.44302	down	Biological Process: transcription, DNA-templated (GO:0006351);; Molecular Function: sequence-specific DNA binding (GO:0043565);;	--	Seed dormancy control	Protein DELAY OF GERMINATION 1 OS=Arabidopsis thaliana OX=3702 GN=DOG1 PE=1 SV=1	PREDICTED: transcription factor TGA3-like [Fragaria vesca subsp. vesca]
c270142.graph_c0	0	0	0	0.92	7.43	0.98	2.99035e-08	3.45941	up	Biological Process: conjugation with cellular fusion (GO:0000747);; Cellular Component: nucleus (GO:0005634);; Cellular Component: vacuole (GO:0005773);; Cellular Component: cytosol (GO:0005829);; Biological Process: autophagy (GO:0006914);;	K08341|7.96189e-48|mis:MICPUN_109644|K08341 GABA(A) receptor-associated protein | (RefSeq) ATG8; autophagy-related protein 8	Autophagy protein Atg8 ubiquitin like;; Ubiquitin-like autophagy protein Apg12	Autophagy-related protein 8 OS=Phytophthora infestans OX=4787 GN=ATG8 PE=3 SV=1	microtubial binding protein [Basidiobolus meristosporus CBS 931.73]
c271942.graph_c0	0	0	0	1.3	2.43	1.18	0.000521532	2.27935	up	--	--	Protein of unknown function (DUF3759)	--	hypothetical protein SBOR_1446 [Sclerotinia borealis F-4128]
c215866.graph_c0	51.07	55.34	54.44	11.88	10.76	11.79	1.3902e-91	-2.24067	down	--	--	WD domain, G-beta repeat;; PQQ-like domain	Protein JINGUBANG OS=Arabidopsis thaliana OX=3702 GN=JGB PE=1 SV=1	PREDICTED: myosin heavy chain kinase B [Fragaria vesca subsp. vesca]
c251347.graph_c0	4	5.5	2.53	0	0.12	0	5.51522e-14	-4.14229	down	Biological Process: proton transport (GO:0015992);; Cellular Component: membrane (GO:0016020);; Biological Process: ion transmembrane transport (GO:0034220);; Molecular Function: ATPase coupled ion transmembrane transporter activity (GO:0042625);; Cellular Component: intracellular part (GO:0044424);;	K02151|5.25713e-32|gsl:Gasu_42620|K02151 V-type H+-transporting ATPase subunit F | (RefSeq) V-type H+-transporting ATPase subunit f	ATP synthase (F/14-kDa) subunit	V-type proton ATPase subunit F OS=Arabidopsis thaliana OX=3702 GN=VHA-F PE=2 SV=1	V-type H+-transporting ATPase subunit f [Galdieria sulphuraria]
c216672.graph_c0	0	0	0	1.64	1.46	0.61	5.24843e-11	3.89598	up	Molecular Function: sugar:proton symporter activity (GO:0005351);; Molecular Function: glucose transmembrane transporter activity (GO:0005355);; Cellular Component: integral component of plasma membrane (GO:0005887);; Biological Process: proton transport (GO:0015992);; Biological Process: glucose import (GO:0046323);; Biological Process: glucose transmembrane transport (GO:1904659);;	--	Sugar (and other) transporter;; Major Facilitator Superfamily	Sugar transport protein MST8 OS=Oryza sativa subsp. japonica OX=39947 GN=MST8 PE=2 SV=2	sugar transporter protein [Rutstroemia sp. NJR-2017a WRK4]
c147509.graph_c0	1.27	4.08	2.31	0	0	0	2.40259e-10	-3.80224	down	Molecular Function: hydrolase activity, hydrolyzing O-glycosyl compounds (GO:0004553);; Biological Process: carbohydrate metabolic process (GO:0005975);;	--	Glycosyl hydrolase family 12	--	glycoside hydrolase family 12 protein [Glonium stellatum]
c266456.graph_c0	0	0	0	2.79	1.72	0.93	4.65615e-05	2.62892	up	--	--	--	--	hypothetical protein CJF30_00008922 [Rutstroemia sp. NJR-2017a BBW]
c271409.graph_c0	0	0	0	1.07	4.79	1.02	0.000982659	2.17216	up	--	--	Deltamethrin resistance	--	--
c217856.graph_c0	2.39	2.94	1.38	0	0	0	4.45015e-14	-4.32575	down	Molecular Function: binding (GO:0005488);; Biological Process: cysteine metabolic process (GO:0006534);; Molecular Function: lyase activity (GO:0016829);;	K01758|3.52212e-128|gsl:Gasu_38670|K01758 cystathionine gamma-lyase [EC:4.4.1.1] | (RefSeq) cystathionine gamma-lyase	Cys/Met metabolism PLP-dependent enzyme;; Methionine gamma-lyase;; Aminotransferase class I and II	Cystathionine beta-lyase, chloroplastic OS=Arabidopsis thaliana OX=3702 GN=At3g57050 PE=1 SV=1	hypothetical protein PIROE2DRAFT_42906 [Piromyces sp. E2]
c260168.graph_c0	0.31	0.39	0.18	2.57	3.06	1.83	2.01564e-11	2.67291	up	--	--	Domain of unknown function (DUF4452)	--	hypothetical protein BofuT4_P126590.1 [Botrytis cinerea T4]
c272139.graph_c0	1.05	1.29	1.02	0	0	0	1.40895e-09	-3.63101	down	--	--	--	--	hypothetical protein VM1G_03034 [Valsa mali]
c146988.graph_c0	0	0	0	0.34	4.94	1.16	1.02761e-06	3.10348	up	--	--	short chain dehydrogenase;; Enoyl-(Acyl carrier protein) reductase;; SCP-2 sterol transfer family;; KR domain	Short-chain type dehydrogenase/reductase OS=Picea abies OX=3329 PE=2 SV=1	NAD(P)-binding protein [Linderina pennispora]
c220464.graph_c0	0.52	1.16	1.45	0	0.07	0.04	3.92268e-06	-2.80664	down	--	--	eIF4-gamma/eIF5/eIF2-epsilon	--	predicted protein [Hordeum vulgare subsp. vulgare]
c270995.graph_c0	2.55	5.65	3.03	0	0	0	2.54922e-18	-4.84552	down	Molecular Function: ion channel activity (GO:0005216);; Cellular Component: integral component of membrane (GO:0016021);; Biological Process: ion transmembrane transport (GO:0034220);;	--	Bacteriorhodopsin-like protein	--	putative opsin protein [Diaporthe ampelina]
c266724.graph_c0	0.94	1.65	1.02	0.11	0.18	0.09	6.60388e-10	-2.78149	down	--	--	MULE transposase domain;; FAR1 DNA-binding domain;; Transposase, Mutator family;; SWIM zinc finger	Protein FAR1-RELATED SEQUENCE 5 OS=Arabidopsis thaliana OX=3702 GN=FRS5 PE=1 SV=1	PREDICTED: protein FAR1-RELATED SEQUENCE 5-like [Prunus mume]
c258683.graph_c0	0.4	1.54	0.53	10.02	10.84	8.47	2.90486e-12	3.01722	up	Biological Process: sulfate assimilation (GO:0000103);; Cellular Component: cytoplasm (GO:0005737);; Biological Process: protein folding (GO:0006457);; Biological Process: glycerol ether metabolic process (GO:0006662);; Molecular Function: protein disulfide oxidoreductase activity (GO:0015035);; Molecular Function: oxidoreductase activity, acting on a sulfur group of donors, disulfide as acceptor…	K03671|1.33863e-22|pmum:103321646|K03671 thioredoxin 1 | (RefSeq) thioredoxin H2	Thioredoxin;; Thioredoxin-like domain;; Thioredoxin-like	Thioredoxin H2 OS=Arabidopsis thaliana OX=3702 GN=TRX2 PE=2 SV=2	thioredoxin [Botrytis cinerea B05.10]
c271326.graph_c0	0	0	0	5.85	3.91	2.06	7.23885e-09	3.52557	up	--	--	--	--	hypothetical protein CJF32_00006734 [Rutstroemia sp. NJR-2017a WRK4]
c246605.graph_c0	0	0	0	2.9	3.25	4.35	7.16156e-29	5.74415	up	Molecular Function: transcription factor activity, sequence-specific DNA binding (GO:0003700);; Biological Process: regulation of transcription, DNA-templated (GO:0006355);; Molecular Function: sequence-specific DNA binding (GO:0043565);;	--	bZIP transcription factor	--	hypothetical protein FGSG_01555 [Fusarium graminearum PH-1]
c147458.graph_c0	0	0	0	1.34	9.92	2.63	2.51888e-12	4.18533	up	Cellular Component: endomembrane system (GO:0012505);; Cellular Component: membrane (GO:0016020);; Cellular Component: intracellular membrane-bounded organelle (GO:0043231);; Cellular Component: cytoplasmic part (GO:0044444);; Cellular Component: intracellular organelle part (GO:0044446);;	--	Translocon-associated protein (TRAP), alpha subunit	Translocon-associated protein subunit alpha OS=Arabidopsis thaliana OX=3702 GN=At2g21160 PE=2 SV=3	hypothetical protein GUITHDRAFT_76400 [Guillardia theta CCMP2712]
c257365.graph_c0	0	0	0	0.06	2.86	0.21	0.000508042	2.27515	up	--	K13750|6.58548e-55|mis:MICPUN_61010|K13750 solute carrier family 24 (sodium/potassium/calcium exchanger), member 2 | (RefSeq) Ca2+:Cation antiporter family	Sodium/calcium exchanger protein	--	Ca2+:Cation antiporter family [Micromonas commoda]
c250341.graph_c0	1.96	2.67	1.97	111.33	109.58	73.56	2.64067e-113	5.22311	up	Cellular Component: cytosol (GO:0005829);; Cellular Component: plasma membrane (GO:0005886);; Biological Process: response to stress (GO:0006950);; Molecular Function: lipid binding (GO:0008289);;	--	Heat shock protein 9/12	--	similar to chaperone/heat shock protein Hsp12 [Botrytis cinerea T4]
c194272.graph_c0	0	0	0	0.08	6.04	0.99	0.000723822	2.21619	up	--	--	Basic region leucine zipper	--	--
c225226.graph_c1	0.32	1.51	0.52	0	0	0	2.29904e-05	-2.7248	down	Molecular Function: DNA binding (GO:0003677);; Biological Process: transcription, DNA-templated (GO:0006351);; Biological Process: cell differentiation (GO:0030154);; Biological Process: sporulation (GO:0043934);; Biological Process: anatomical structure development (GO:0048856);;	--	KilA-N domain	--	Cell pattern formation-associated protein stuA [Valsa mali var. pyri]
c151105.graph_c0	0	0.04	0	2.19	3.2	4.13	4.2617e-18	4.68713	up	Cellular Component: nucleus (GO:0005634);; Cellular Component: Golgi apparatus (GO:0005794);; Cellular Component: cytosol (GO:0005829);; Molecular Function: oxidoreductase activity, acting on the aldehyde or oxo group of donors, NAD or NADP as acceptor (GO:0016620);; Biological Process: oxidation-reduction process (GO:0055114);;	K00128|1.27042e-163|vvi:100267386|K00128 aldehyde dehydrogenase (NAD+) [EC:1.2.1.3] | (RefSeq) aldehyde dehydrogenase family 2 member B4, mitochondrial	Aldehyde dehydrogenase family	Aldehyde dehydrogenase family 2 member B7, mitochondrial OS=Arabidopsis thaliana OX=3702 GN=ALDH2B7 PE=1 SV=2	aldehyde dehydrogenase [Fusarium langsethiae]
c240579.graph_c0	2.45	2.91	2.26	0.66	0.53	0.24	1.44983e-07	-2.17651	down	--	--	--	--	PREDICTED: keratin, type I cytoskeletal 10 [Fragaria vesca subsp. vesca]
c220975.graph_c0	0	0	0	0.4	1.74	0.87	6.45293e-09	3.55714	up	--	--	Chitin binding Peritrophin-A domain	--	--
c270447.graph_c0	150.53	161.16	163.64	30.13	27.62	43.24	1.40466e-33	-2.19992	down	--	--	Late embryogenesis abundant protein	Embryonic protein DC-8 OS=Daucus carota OX=4039 PE=3 SV=1	PREDICTED: embryonic protein DC-8 [Fragaria vesca subsp. vesca]
c270760.graph_c0	2.99	2.71	4.17	32.17	39.05	24.73	4.87806e-45	3.1295	up	--	--	Hydrophobic seed protein;; Protease inhibitor/seed storage/LTP family	14 kDa proline-rich protein DC2.15 OS=Daucus carota OX=4039 PE=2 SV=1	PREDICTED: 14 kDa proline-rich protein DC2.15-like [Fragaria vesca subsp. vesca]
c270877.graph_c0	12.62	13.55	10.43	0.09	0.34	0.15	2.9996e-33	-5.0001	down	Biological Process: proton transport (GO:0015992);; Cellular Component: vacuolar proton-transporting V-type ATPase complex (GO:0016471);; Molecular Function: hydrolase activity, acting on acid anhydrides, catalyzing transmembrane movement of substances (GO:0016820);; Biological Process: transmembrane transport (GO:0055085);;	--	Vacuolar (H+)-ATPase G subunit	--	unknown [Lotus japonicus]
c168963.graph_c0	5.93	5.14	4.94	0	0.32	0.07	2.19337e-17	-4.0904	down	--	--	Mitochondrial ATP synthase B chain precursor (ATP-synt_B)	--	--
c243580.graph_c0	0	0	0	3.75	2.87	1.6	0.000272828	2.38022	up	--	--	Peptidase inhibitor I78 family	--	uncharacterized protein LOC112013430 [Quercus suber]
c263965.graph_c0	2.92	4.01	3.23	0	0.04	0	1.03323e-20	-4.88598	down	Molecular Function: oxidoreductase activity (GO:0016491);; Biological Process: oxidation-reduction process (GO:0055114);;	--	Enoyl-(Acyl carrier protein) reductase;; short chain dehydrogenase;; KR domain;; NAD dependent epimerase/dehydratase family	3-oxoacyl-[acyl-carrier-protein] reductase 4 (Fragment) OS=Brassica napus OX=3708 GN=bkr4 PE=2 SV=1	hypothetical protein PFICI_14340 [Pestalotiopsis fici W106-1]
c254722.graph_c0	0	0	0	3.69	5.14	2.09	4.87319e-12	4.04761	up	Cellular Component: nuclear pore (GO:0005643);; Biological Process: nucleocytoplasmic transport (GO:0006913);; Molecular Function: structural constituent of nuclear pore (GO:0017056);;	--	CHRD domain	--	hypothetical protein FPOA_10940 [Fusarium poae]
c264897.graph_c0	0.07	0.04	0.22	2.01	2.6	2.65	1.07127e-07	2.86795	up	Biological Process: phosphorelay signal transduction system (GO:0000160);; Molecular Function: signal transducer activity (GO:0004871);; Cellular Component: nuclear pore (GO:0005643);; Biological Process: nucleocytoplasmic transport (GO:0006913);; Molecular Function: structural constituent of nuclear pore (GO:0017056);;	--	vWA found in TerF C terminus	--	hypothetical protein ANO11243_086810 [fungal sp. No.11243]
c214655.graph_c0	0	0	0	0.36	1.48	0.4	2.45946e-06	2.99089	up	Biological Process: transport (GO:0006810);; Cellular Component: membrane coat (GO:0030117);;	K12392|0|aly:ARALYDRAFT_492527|K12392 AP-1 complex subunit beta-1 | (RefSeq) hypothetical protein	Adaptin N terminal region;; Beta2-adaptin appendage, C-terminal sub-domain;; Adaptin C-terminal domain;; HEAT repeats;; Nuclear condensing complex subunits, C-term domain	Beta-adaptin-like protein C OS=Arabidopsis thaliana OX=3702 GN=BETAC-AD PE=1 SV=2	beta-adaptin-like protein C [Chenopodium quinoa]
c268613.graph_c0	0.77	0.69	2.96	0	0.16	0	3.45275e-05	-2.56034	down	--	--	Putative stress-responsive nuclear envelope protein;; HeH/LEM domain;; TilS substrate binding domain;; LEM domain	--	hypothetical protein MELLADRAFT_72135 [Melampsora larici-populina 98AG31]
c148778.graph_c0	0	0	0	0.2	2.69	0.16	2.50965e-05	2.72193	up	--	--	--	--	hypothetical protein STEHIDRAFT_120400 [Stereum hirsutum FP-91666 SS1]
c147766.graph_c0	0	0	0	0.66	12.24	1.79	6.52881e-07	3.15813	up	--	--	--	--	--
c271938.graph_c0	0	0	0	0.23	2.09	0.31	5.10398e-05	2.62421	up	--	--	Eukaryotic protein of unknown function (DUF829)	--	hypothetical protein, conserved [Cyanidioschyzon merolae strain 10D]
c254971.graph_c2	0	0	0	0.33	1.5	0.11	5.20448e-05	2.62174	up	--	--	Spectrin repeat;; Variant SH3 domain;; SH3 domain;; Variant SH3 domain	--	hypothetical protein PSTG_20208, partial [Puccinia striiformis f. sp. tritici PST-78]
c272614.graph_c0	0	0	0	0.64	2.16	0.41	3.32662e-05	2.67848	up	Biological Process: serine family amino acid biosynthetic process (GO:0009070);; Molecular Function: oxidoreductase activity, acting on the CH-OH group of donors, NAD or NADP as acceptor (GO:0016616);; Molecular Function: transferase activity (GO:0016740);;	K00058|7.35243e-91|cme:CYME_CMC149C|K00058 D-3-phosphoglycerate dehydrogenase [EC:1.1.1.95] | (RefSeq) phosphoglycerate dehydrogenase	D-isomer specific 2-hydroxyacid dehydrogenase, NAD binding domain;; D-isomer specific 2-hydroxyacid dehydrogenase, catalytic domain;; Acetohydroxy acid isomeroreductase, NADPH-binding domain	D-3-phosphoglycerate dehydrogenase 2, chloroplastic OS=Arabidopsis thaliana OX=3702 GN=PGDH2 PE=1 SV=2	Phosphoglycerate dehydrogenase / Phosphoserine aminotransferase [Ectocarpus siliculosus]
c147024.graph_c0	13.46	17.45	10.76	0	0.21	0.24	7.89658e-15	-4.18796	down	Biological Process: maturation of LSU-rRNA from tricistronic rRNA transcript (SSU-rRNA, 5.8S rRNA, LSU-rRNA) (GO:0000463);; Molecular Function: mRNA binding (GO:0003729);; Molecular Function: structural constituent of ribosome (GO:0003735);; Biological Process: translation (GO:0006412);; Cellular Component: cytosolic large ribosomal subunit (GO:0022625);;	K02918|3.82946e-30|smo:SELMODRAFT_419864|K02918 large subunit ribosomal protein L35e | (RefSeq) hypothetical protein	Ribosomal L29 protein	60S ribosomal protein L35-3 OS=Arabidopsis thaliana OX=3702 GN=RPL35C PE=2 SV=1	hypothetical protein BU14_0789s0002 [Porphyra umbilicalis]
c263793.graph_c0	3.88	3.69	4.63	0.88	1.22	0.7	1.96903e-11	-2.02894	down	--	--	Ulp1 protease family, C-terminal catalytic domain	--	PREDICTED: uncharacterized protein LOC108192476 [Daucus carota subsp. sativus]
c271332.graph_c0	2.72	1.38	1.83	0	0	0	5.37967e-10	-3.71346	down	--	--	--	--	--
c242646.graph_c0	0	0	0	1.08	2.12	2.37	9.03228e-17	4.67225	up	--	--	--	--	hypothetical protein FLAG1_01009 [Fusarium langsethiae]
c272495.graph_c0	2.38	1.44	2.8	0	0	0	0.000693667	-2.23319	down	Molecular Function: structural constituent of ribosome (GO:0003735);; Cellular Component: ribosome (GO:0005840);; Biological Process: translation (GO:0006412);; Molecular Function: rRNA binding (GO:0019843);;	K02987|3.39617e-70|cvr:CHLNCDRAFT_59606|K02987 small subunit ribosomal protein S4e | (RefSeq) hypothetical protein	RS4NT (NUC023) domain;; Ribosomal family S4e;; S4 domain	40S ribosomal protein S4-3 OS=Arabidopsis thaliana OX=3702 GN=RPS4D PE=2 SV=2	40S ribosomal protein S4 [Basidiobolus meristosporus CBS 931.73]
c212407.graph_c0	2.47	2.91	2.82	0	0.06	0.12	9.7272e-28	-4.60558	down	Molecular Function: methionine adenosyltransferase activity (GO:0004478);; Molecular Function: ATP binding (GO:0005524);; Cellular Component: nucleus (GO:0005634);; Cellular Component: cytosol (GO:0005829);; Biological Process: methionine metabolic process (GO:0006555);; Biological Process: S-adenosylmethionine biosynthetic process (GO:0006556);; Biological Process: one-carbon metabolic process (…	K00789|6.22804e-164|gsl:Gasu_03900|K00789 S-adenosylmethionine synthetase [EC:2.5.1.6] | (RefSeq) S-adenosylmethionine synthetase	S-adenosylmethionine synthetase, C-terminal domain;; S-adenosylmethionine synthetase, N-terminal domain;; S-adenosylmethionine synthetase, central domain	S-adenosylmethionine synthase 1 OS=Oryza sativa subsp. japonica OX=39947 GN=SAM1 PE=2 SV=1	S-adenosylmethionine synthase [Exophiala xenobiotica]
c271572.graph_c0	1.17	2.02	0.98	0	0	0	3.22796e-13	-4.2136	down	Biological Process: carbohydrate transport (GO:0008643);; Cellular Component: integral component of membrane (GO:0016021);; Molecular Function: substrate-specific transmembrane transporter activity (GO:0022891);; Biological Process: transmembrane transport (GO:0055085);;	--	Sugar (and other) transporter;; Major Facilitator Superfamily	Sugar transport protein 11 OS=Arabidopsis thaliana OX=3702 GN=STP11 PE=1 SV=1	putative high-affinity glucose transporter rgt2 protein [Phaeoacremonium minimum UCRPA7]
c250116.graph_c0	0.18	0.4	0.09	3.17	2.03	2.4	1.33272e-10	2.91049	up	Biological Process: amino acid catabolic process to alcohol via Ehrlich pathway (GO:0000947);; Molecular Function: alcohol dehydrogenase (NAD) activity (GO:0004022);; Cellular Component: nucleus (GO:0005634);; Cellular Component: cytosol (GO:0005829);; Biological Process: ethanol oxidation (GO:0006069);; Molecular Function: zinc ion binding (GO:0008270);; Molecular Function: hydroxymethylfurfural…	K00121|1.92022e-180|smo:SELMODRAFT_118490|K00121 S-(hydroxymethyl)glutathione dehydrogenase / alcohol dehydrogenase [EC:1.1.1.284 1.1.1.1] | (RefSeq) hypothetical protein	Alcohol dehydrogenase GroES-like domain;; Zinc-binding dehydrogenase	Alcohol dehydrogenase class-3 OS=Pisum sativum OX=3888 PE=1 SV=1	Bcsfa1 [Botrytis cinerea B05.10]
c216520.graph_c0	2.98	2.2	2.04	0	0	0	4.18267e-08	-3.3601	down	--	--	--	--	hypothetical protein ANO14919_093120 [fungal sp. No.14919]
c211685.graph_c0	2.4	7.43	4.79	0.28	0	0.89	0.000119294	-2.35264	down	--	--	Domain of unknown function (DUF4360)	--	hypothetical protein CSUB01_10011 [Colletotrichum sublineola]
c146134.graph_c0	1.36	1.52	1.12	0	0	0	0.000159225	-2.45792	down	--	--	--	--	hypothetical protein VM1G_09432 [Valsa mali]
c272192.graph_c0	0	0	0	0.34	2.11	0.39	3.84366e-05	2.66139	up	Molecular Function: catalytic activity (GO:0003824);;	--	Ankyrin repeats (many copies);; Ankyrin repeats (many copies);; Ankyrin repeats (3 copies);; Ankyrin repeat;; Ankyrin repeat	Potassium channel KOR2 OS=Oryza sativa subsp. japonica OX=39947 GN=Os04g0445000 PE=2 SV=2	ankyrin repeat domain-containing protein 2A [Eutrema salsugineum]
c269281.graph_c0	0.04	0.15	0.3	2.62	2.73	1.56	1.21888e-09	3.01679	up	Cellular Component: cell cortex of cell tip (GO:0051285);;	--	--	--	cytoskeletal signaling protein slm1-like [Quercus suber]
c268454.graph_c2	2.58	3.06	2.19	0	0	0.2	0.000251299	-2.37055	down	--	--	--	--	PREDICTED: disease resistance protein At4g27190-like [Fragaria vesca subsp. vesca]
c146720.graph_c0	0	0	0	0.78	1.41	0.89	2.8533e-05	2.69025	up	Molecular Function: binding (GO:0005488);;	--	--	--	FOG: Zn-finger [Ceraceosorus bombacis]
c260152.graph_c0	0	0	0	1.37	1.09	0.67	0.000175992	2.44457	up	Cellular Component: fungal-type vacuole (GO:0000324);; Molecular Function: aspartic-type endopeptidase activity (GO:0004190);; Biological Process: proteolysis involved in cellular protein catabolic process (GO:0051603);;	K08245|2.29905e-62|ppp:PHYPADRAFT_186425|K08245 phytepsin [EC:3.4.23.40] | (RefSeq) hypothetical protein	Eukaryotic aspartyl protease;; Xylanase inhibitor N-terminal	Aspartic proteinase A1 OS=Arabidopsis thaliana OX=3702 GN=APA1 PE=1 SV=1	vacuolar protease a protein [Rutstroemia sp. NJR-2017a BVV2]
c243190.graph_c0	7.27	7.63	4.82	0	0.07	0	7.27452e-34	-5.78373	down	Biological Process: metabolic process (GO:0008152);; Molecular Function: oxidoreductase activity (GO:0016491);; Cellular Component: intracellular membrane-bounded organelle (GO:0043231);; Cellular Component: cytoplasmic part (GO:0044444);;	K12355|2.20562e-172|egu:105048511|K12355 coniferyl-aldehyde dehydrogenase [EC:1.2.1.68] | (RefSeq) aldehyde dehydrogenase family 2 member C4	Aldehyde dehydrogenase family	Aldehyde dehydrogenase family 2 member B7, mitochondrial OS=Arabidopsis thaliana OX=3702 GN=ALDH2B7 PE=1 SV=2	Aldehyde dehydrogenase domain [Macleaya cordata]
c252733.graph_c0	0	0	0	2.29	2.02	0.73	1.08228e-05	2.81219	up	--	--	Bacterial-like globin	--	hypothetical protein PILCRDRAFT_656707 [Piloderma croceum F 1598]
c211531.graph_c0	0	0	0	11.01	13.25	17.45	2.71282e-56	7.38922	up	--	--	Protein of unknown function (DUF1676)	--	--
c267264.graph_c0	0.15	0.16	0.23	4.24	3.73	3.67	3.63192e-46	4.11992	up	Molecular Function: zinc ion binding (GO:0008270);;	K17987|2.24813e-17|smo:SELMODRAFT_236729|K17987 next to BRCA1 gene 1 protein | (RefSeq) hypothetical protein	Ig-like domain from next to BRCA1 gene;; Zinc finger, ZZ type	Protein NBR1 homolog OS=Arabidopsis thaliana OX=3702 GN=NBR1 PE=1 SV=1	putative zz type zinc finger domain-containing protein [Botrytis cinerea BcDW1]
c271218.graph_c0	0	0	0	2.31	3.39	2.98	6.75122e-10	3.69408	up	Molecular Function: RNA polymerase II transcription factor activity, sequence-specific DNA binding (GO:0000981);; Cellular Component: nucleus (GO:0005634);; Biological Process: regulation of transcription from RNA polymerase II promoter (GO:0006357);; Molecular Function: zinc ion binding (GO:0008270);;	--	--	--	unnamed protein product [Fusarium venenatum]
c255158.graph_c0	0	0.18	0.45	7.86	10.03	6.86	2.65481e-19	4.20785	up	Molecular Function: organic cyclic compound binding (GO:0097159);; Molecular Function: heterocyclic compound binding (GO:1901363);;	--	--	--	hypothetical protein BC1G_02643 [Botrytis cinerea B05.10]
c148093.graph_c0	0	0	0	0.9	21.69	1.59	0.000119468	2.50318	up	--	--	PBP/GOBP family	--	--
c243631.graph_c0	0	0	0.08	4.86	3.27	1.43	8.0345e-15	4.29303	up	--	--	Insect cuticle protein	--	--
c148112.graph_c0	0	0	0	3.09	1.69	1.96	2.66945e-06	2.96549	up	Molecular Function: alcohol dehydrogenase (NAD) activity (GO:0004022);; Molecular Function: zinc ion binding (GO:0008270);; Biological Process: oxidation-reduction process (GO:0055114);;	--	Alcohol dehydrogenase GroES-like domain	Probable cinnamyl alcohol dehydrogenase 6 OS=Oryza sativa subsp. japonica OX=39947 GN=CAD6 PE=2 SV=2	alcohol dehydrogenase 1 [Fusarium graminearum PH-1]
c265749.graph_c0	0.1	0.41	0.2	3.27	3.14	3.83	1.76306e-18	3.38664	up	Molecular Function: 5-methyltetrahydropteroyltriglutamate-homocysteine S-methyltransferase activity (GO:0003871);; Cellular Component: extracellular region (GO:0005576);; Cellular Component: nucleus (GO:0005634);; Cellular Component: cytosol (GO:0005829);; Molecular Function: zinc ion binding (GO:0008270);; Molecular Function: methionine synthase activity (GO:0008705);; Biological Process: L-meth…	K00549|0|mus:103983510|K00549 5-methyltetrahydropteroyltriglutamate--homocysteine methyltransferase [EC:2.1.1.14] | (RefSeq) 5-methyltetrahydropteroyltriglutamate-- homocysteine methyltransferase 2-like	Cobalamin-independent synthase, Catalytic domain;; Cobalamin-independent synthase, N-terminal domain	5-methyltetrahydropteroyltriglutamate--homocysteine methyltransferase OS=Catharanthus roseus OX=4058 GN=METE PE=2 SV=1	hypothetical protein BC1G_12307 [Botrytis cinerea B05.10]
c215887.graph_c0	0.1	0.1	0.03	1.64	1.17	0.67	7.81017e-07	2.75658	up	--	--	--	--	hypothetical protein BofuT4_P086330.1 [Botrytis cinerea T4]
c160925.graph_c0	0	0	0	0.18	3.2	0.32	0.000159522	2.46089	up	--	--	Leucine rich repeat;; Leucine Rich repeats (2 copies);; Leucine-rich repeat;; Leucine Rich repeat;; Leucine Rich Repeat	Receptor-like protein EIX1 OS=Solanum lycopersicum OX=4081 GN=EIX1 PE=2 SV=2	leucine-rich repeat-containing protein 40-like protein [Chrysochromulina sp. CCMP291]
c268725.graph_c0	1.46	1.3	1.41	6.26	6.72	5.12	6.83954e-18	2.01474	up	--	K04733|3.18438e-123|fve:101303108|K04733 interleukin-1 receptor-associated kinase 4 [EC:2.7.11.1] | (RefSeq) cysteine-rich receptor-like protein kinase 29	Salt stress response/antifungal	Cysteine-rich receptor-like protein kinase 27 OS=Arabidopsis thaliana OX=3702 GN=CRK27 PE=3 SV=2	PREDICTED: cysteine-rich receptor-like protein kinase 29 [Fragaria vesca subsp. vesca]
c148391.graph_c0	6.99	5.89	6.95	0.87	1.02	0.87	6.24811e-23	-2.71666	down	Biological Process: metabolic process (GO:0008152);; Molecular Function: hydrolase activity (GO:0016787);;	--	alpha/beta hydrolase fold;; Carboxylesterase family;; Steryl acetyl hydrolase	Probable carboxylesterase 15 OS=Arabidopsis thaliana OX=3702 GN=CXE15 PE=2 SV=1	PREDICTED: probable carboxylesterase 15 [Fragaria vesca subsp. vesca]
c241764.graph_c0	5.21	3.76	2.22	0	0	0	3.24291e-05	-2.67434	down	--	--	Insect cuticle protein	--	--
c263518.graph_c0	0	0	0	6.76	1.51	2.2	2.55971e-06	2.98508	up	--	--	Kazal-type serine protease inhibitor domain;; Kazal-type serine protease inhibitor domain	--	ankyrin-1-like [Thraustotheca clavata]
c264713.graph_c0	0.22	0.1	0.18	2.16	1.67	0.71	1.68108e-06	2.51306	up	Cellular Component: nuclear pore (GO:0005643);; Biological Process: nucleocytoplasmic transport (GO:0006913);; Molecular Function: structural constituent of nuclear pore (GO:0017056);;	--	Putative stress-responsive nuclear envelope protein;; HeH/LEM domain	--	Protein SIP5 [Elsinoe sp. CQ-2017a]
c240655.graph_c0	0	0	0	1.07	3.75	1.3	5.01832e-14	4.37653	up	Molecular Function: ATP binding (GO:0005524);; Cellular Component: chaperonin-containing T-complex (GO:0005832);; Biological Process: protein folding (GO:0006457);; Molecular Function: unfolded protein binding (GO:0051082);;	K09497|0|ppp:PHYPADRAFT_170350|K09497 T-complex protein 1 subunit epsilon | (RefSeq) hypothetical protein	TCP-1/cpn60 chaperonin family	T-complex protein 1 subunit epsilon OS=Arabidopsis thaliana OX=3702 GN=CCT5 PE=1 SV=1	predicted protein [Hordeum vulgare subsp. vulgare]
c213209.graph_c0	5.77	3.9	5.28	0.22	0.12	0.09	4.59393e-24	-4.35153	down	Molecular Function: protein serine/threonine phosphatase activity (GO:0004722);; Biological Process: protein dephosphorylation (GO:0006470);; Molecular Function: metal ion binding (GO:0046872);;	K14803|9.99366e-159|fve:101306125|K14803 protein phosphatase PTC2/3 [EC:3.1.3.16] | (RefSeq) probable protein phosphatase 2C 28	Protein phosphatase 2C	Probable protein phosphatase 2C 28 OS=Arabidopsis thaliana OX=3702 GN=At2g34740 PE=2 SV=2	PREDICTED: probable protein phosphatase 2C 28 [Fragaria vesca subsp. vesca]
c263301.graph_c0	0	0	0	1.05	2.31	0.73	0.000297701	2.36754	up	Cellular Component: integral component of membrane (GO:0016021);;	--	Proteolipid membrane potential modulator	UPF0057 membrane protein At4g30650 OS=Arabidopsis thaliana OX=3702 GN=At4g30650 PE=3 SV=1	probable RIC1 protein [Ramularia collo-cygni]
c272117.graph_c0	0	0	0	1	0.92	2.08	3.06235e-10	3.78092	up	Molecular Function: kinase activity (GO:0016301);; Biological Process: phosphorylation (GO:0016310);;	--	Phosphotransferase enzyme family	--	Aminoglycoside phosphotransferase, partial [Metarhizium brunneum ARSEF 3297]
c264670.graph_c0	2.74	5.31	0.58	0	0	0	5.2072e-06	-2.91079	down	Cellular Component: extracellular region (GO:0005576);; Molecular Function: cellulose 1,4-beta-cellobiosidase activity (GO:0016162);; Molecular Function: lyase activity (GO:0016829);; Biological Process: cellulose catabolic process (GO:0030245);; Molecular Function: cellulose binding (GO:0030248);;	--	Glycosyl hydrolase family 7	--	putative 1,4-beta-D-glucan cellobiohydrolase B [Termitomyces sp. J132]
c267073.graph_c0	0	0.15	0.71	7.29	3.26	2.14	0.000472476	2.22574	up	Molecular Function: GTPase activity (GO:0003924);; Molecular Function: structural constituent of cytoskeleton (GO:0005200);; Molecular Function: GTP binding (GO:0005525);; Cellular Component: cytoplasm (GO:0005737);; Cellular Component: microtubule (GO:0005874);; Biological Process: microtubule-based process (GO:0007017);;	K07374|1.76102e-91|cvr:CHLNCDRAFT_33793|K07374 tubulin alpha | (RefSeq) alpha-tubulin	Tubulin/FtsZ family, GTPase domain	Tubulin alpha-2 chain OS=Chlamydomonas reinhardtii OX=3055 GN=TUBA2 PE=1 SV=1	alpha tubulin, partial [Glaucocystis nostochinearum]
c269465.graph_c0	0.23	0	0.05	5.32	4.74	4.61	9.60159e-23	4.51963	up	Molecular Function: iron ion binding (GO:0005506);; Cellular Component: integral component of membrane (GO:0016021);; Molecular Function: oxidoreductase activity, acting on paired donors, with incorporation or reduction of molecular oxygen (GO:0016705);; Molecular Function: heme binding (GO:0020037);; Biological Process: oxidation-reduction process (GO:0055114);;	--	DJ-1/PfpI family	--	hypothetical protein B0A51_09436 [Rachicladosporium sp. CCFEE 5018]
c148671.graph_c0	0	0	0	0.95	1.03	1.72	2.9221e-13	4.22293	up	Cellular Component: integral component of membrane (GO:0016021);;	--	--	--	hypothetical protein FPSE_07180 [Fusarium pseudograminearum CS3096]
c147719.graph_c0	95.94	100.9	98.44	472.51	494.78	335.49	4.01951e-100	2.08127	up	Molecular Function: structural constituent of cell wall (GO:0005199);;	--	Hydrophobic seed protein;; Probable lipid transfer	36.4 kDa proline-rich protein OS=Solanum lycopersicum OX=4081 GN=TPRP-F1 PE=2 SV=1	putative proline-rich cell wall protein, partial [Prunus dulcis]
c188970.graph_c0	8.52	8.65	5.73	0.11	0	0	7.4117e-33	-5.69577	down	--	--	Alkaline phosphatase	--	alkaline phosphatase family protein [Ectocarpus siliculosus]
c241723.graph_c0	9.5	8.14	11.87	0.47	1.08	0.25	4.35229e-18	-3.54601	down	--	--	--	--	PREDICTED: uncharacterized protein LOC101292619 [Fragaria vesca subsp. vesca]
c234014.graph_c0	0.05	0.1	0.05	1.02	1.29	0.46	0.000359382	2.23842	up	--	--	Perilipin family	--	hypothetical protein PANT_18d00063 [Moesziomyces antarcticus T-34]
c148833.graph_c0	0	0	0	0.23	2.76	0.35	1.34546e-07	3.31936	up	Biological Process: transcription from RNA polymerase II promoter (GO:0006366);; Molecular Function: organic cyclic compound binding (GO:0097159);; Molecular Function: heterocyclic compound binding (GO:1901363);;	--	Zinc finger, C2H2 type;; Zinc-finger double domain	Zinc finger transcription factor YY1 OS=Arabidopsis thaliana OX=3702 GN=YY1 PE=1 SV=1	hypothetical protein M407DRAFT_97785 [Tulasnella calospora MUT 4182]
c146478.graph_c0	0	0	0	0.29	2.04	0.25	9.33559e-07	3.11158	up	Cellular Component: proteasome complex (GO:0000502);; Biological Process: protein catabolic process (GO:0030163);;	K03032|0|ppp:PHYPADRAFT_223480|K03032 26S proteasome regulatory subunit N2 | (RefSeq) hypothetical protein	Proteasome/cyclosome repeat;; HEAT repeats	26S proteasome non-ATPase regulatory subunit 1 homolog B OS=Arabidopsis thaliana OX=3702 GN=RPN2B PE=1 SV=1	26S proteasome regulatory complex, non-ATPase subcomplex, Rpn2/Psmd1 subunit [Gonapodya prolifera JEL478]
c146190.graph_c0	0	0	0	1.23	0.29	1.9	0.000107574	2.51869	up	Molecular Function: transaminase activity (GO:0008483);;	--	--	--	unnamed protein product [Fusarium sp. FIESC_5 CS3069]
c258869.graph_c0	5.54	15.6	5.9	0.08	0.02	0.1	1.1404e-17	-4.75138	down	--	--	Sugar (and other) transporter;; Major Facilitator Superfamily	Organic cation/carnitine transporter 7 OS=Arabidopsis thaliana OX=3702 GN=OCT7 PE=2 SV=1	hypothetical protein AQUCO_01100445v1 [Aquilegia coerulea]
c259513.graph_c0	0.67	1.46	1.17	8.1	7.66	8.56	3.65693e-17	2.65286	up	--	--	B3 DNA binding domain	B3 domain-containing protein Os03g0212300 OS=Oryza sativa subsp. japonica OX=39947 GN=Os03g0212300 PE=2 SV=1	PREDICTED: B3 domain-containing protein Os11g0197600-like isoform X2 [Fragaria vesca subsp. vesca]
c271913.graph_c0	0	0	0	0.47	2.97	1.29	1.24067e-06	3.0686	up	Molecular Function: hydrolase activity (GO:0016787);;	--	Trypsin;; Trypsin-like peptidase domain	--	serine-type endopeptidase [Ascochyta rabiei]
c243449.graph_c0	0	0	0	1.49	5.66	1.36	1.23713e-09	3.70213	up	Molecular Function: ATP binding (GO:0005524);; Cellular Component: mitochondrial proton-transporting ATP synthase, catalytic core (GO:0005754);; Biological Process: ATP synthesis coupled proton transport (GO:0015986);; Biological Process: ATP hydrolysis coupled proton transport (GO:0015991);; Cellular Component: mitochondrial nucleoid (GO:0042645);; Molecular Function: proton-transporting ATP syn…	K02132|2.62871e-139|gsl:Gasu_04200|K02132 F-type H+-transporting ATPase subunit alpha | (RefSeq) F-type H+-transporting ATPase subunit alpha	ATP synthase alpha/beta family, nucleotide-binding domain;; ATP synthase alpha/beta family, beta-barrel domain	ATP synthase subunit alpha, mitochondrial OS=Marchantia polymorpha OX=3197 GN=ATPA PE=3 SV=2	ATP synthase subunit alpha, mitochondrial [Zancudomyces culisetae]
c251619.graph_c0	0	0.03	0.03	1.06	1.69	0.47	2.60855e-07	3.11357	up	Molecular Function: translation elongation factor activity (GO:0003746);; Molecular Function: ATP binding (GO:0005524);; Biological Process: translational elongation (GO:0006414);; Molecular Function: ATPase activity (GO:0016887);;	K03235|1.38965e-156|csl:COCSUDRAFT_47721|K03235 elongation factor 3 | (RefSeq) elongation factor EF-3	ABC transporter;; AAA domain, putative AbiEii toxin, Type IV TA system;; RecF/RecN/SMC N terminal domain	ABC transporter F family member 3 OS=Arabidopsis thaliana OX=3702 GN=ABCF3 PE=1 SV=1	elongation factor 3 [Ceraceosorus bombacis]
c222041.graph_c0	0.04	0	0.16	1.58	1.89	0.83	4.30602e-07	2.93199	up	Molecular Function: malate synthase activity (GO:0004474);; Cellular Component: cell (GO:0005623);; Biological Process: glyoxylate cycle (GO:0006097);; Biological Process: tricarboxylic acid cycle (GO:0006099);; Biological Process: glycerol ether metabolic process (GO:0006662);; Molecular Function: protein disulfide oxidoreductase activity (GO:0015035);; Biological Process: cell redox homeostasis…	K01638|6.39808e-175|vcn:VOLCADRAFT_109454|K01638 malate synthase [EC:2.3.3.9] | (RefSeq) hypothetical protein	Malate synthase	Malate synthase OS=Arabidopsis thaliana OX=3702 GN=MLS PE=1 SV=1	malate synthase [Ceraceosorus bombacis]
c259050.graph_c1	1.09	0.7	2.23	0	0	0	9.01936e-05	-2.54003	down	Molecular Function: hydrolase activity (GO:0016787);;	--	--	--	glycoside hydrolase family 71 protein [Meliniomyces variabilis F]
c215265.graph_c0	0	0	0	8.11	9.1	6.68	6.36554e-18	4.74005	up	Cellular Component: gamma-tubulin complex (GO:0000930);; Molecular Function: GTPase activity (GO:0003924);; Molecular Function: GTP binding (GO:0005525);; Cellular Component: microtubule (GO:0005874);; Biological Process: microtubule nucleation (GO:0007020);; Biological Process: cytoplasmic microtubule organization (GO:0031122);;	--	--	--	putative tubulin gamma chain protein [Botrytis cinerea BcDW1]
c263310.graph_c1	1.25	2.89	1.84	0	0.05	0.05	7.22904e-15	-4.20546	down	--	--	AAA domain	--	hypothetical protein AMAG_06188 [Allomyces macrogynus ATCC 38327]
c266862.graph_c0	0	0.03	0.03	1.64	1.23	1.37	5.96578e-12	3.80923	up	Molecular Function: protein serine/threonine kinase activity (GO:0004674);; Molecular Function: ATP binding (GO:0005524);; Cellular Component: cytosol (GO:0005829);; Biological Process: positive regulation of G2/M transition of mitotic cell cycle (GO:0010971);; Biological Process: peptidyl-threonine phosphorylation (GO:0018107);; Biological Process: actin filament depolymerization (GO:0030042);; …	--	--	--	hypothetical protein BC1G_12282 [Botrytis cinerea B05.10]
c266694.graph_c0	0.05	0.19	0.05	2.21	2.02	2.44	1.94521e-10	3.33441	up	Cellular Component: membrane (GO:0016020);;	--	Frag1/DRAM/Sfk1 family	--	hypothetical protein MYCFIDRAFT_49772 [Pseudocercospora fijiensis CIRAD86]
c251776.graph_c0	0.11	0.44	0.04	2.37	2.75	2.8	2.18612e-08	2.87993	up	Cellular Component: protein phosphatase type 1 complex (GO:0000164);; Molecular Function: protein phosphatase inhibitor activity (GO:0004864);; Cellular Component: nucleus (GO:0005634);; Biological Process: chromosome segregation (GO:0007059);; Molecular Function: enzyme activator activity (GO:0008047);; Biological Process: regulation of signal transduction (GO:0009966);; Biological Process: posi…	--	Protein phosphatase inhibitor 2 (IPP-2)	--	hypothetical protein BofuT4_P095620.1 [Botrytis cinerea T4]
c220550.graph_c1	0.42	0.27	0.16	3.31	5.13	3.67	4.207e-13	3.19788	up	Molecular Function: mRNA binding (GO:0003729);; Molecular Function: structural constituent of ribosome (GO:0003735);; Biological Process: translation (GO:0006412);; Cellular Component: cytosolic large ribosomal subunit (GO:0022625);;	K02872|7.05105e-69|gsl:Gasu_08090|K02872 large subunit ribosomal protein L13Ae | (RefSeq) 60S ribosomal protein L13A	Ribosomal protein L13	60S ribosomal protein L13a OS=Cyanophora paradoxa OX=2762 PE=2 SV=1	60S ribosomal protein L16 [Botrytis cinerea B05.10]
c260046.graph_c0	0.25	0.46	0.16	3.14	2.2	1.87	7.05113e-07	2.43448	up	--	--	--	--	hypothetical protein BC1G_10587 [Botrytis cinerea B05.10]
c215555.graph_c1	0	0	0	1.14	0.86	1.34	8.47786e-10	3.68097	up	--	--	--	--	--
c266969.graph_c0	160.67	162.01	160.95	15.95	14	11.41	0	-3.58544	down	Biological Process: metabolic process (GO:0008152);; Molecular Function: transferase activity, transferring hexosyl groups (GO:0016758);;	--	UDP-glucoronosyl and UDP-glucosyl transferase	UDP-glycosyltransferase 43 OS=Pueraria montana var. lobata OX=3893 GN=UGT43 PE=1 SV=2	PREDICTED: anthocyanidin 3-O-glucosyltransferase 2-like [Fragaria vesca subsp. vesca]
c147831.graph_c0	0	0	0	1.81	10.09	4.32	1.5224e-15	4.60673	up	--	--	Protein of unknown function (DUF1676)	--	--
c264295.graph_c1	0	0	0	3.19	2.14	2.53	2.46237e-14	4.33511	up	Molecular Function: aspartic-type endopeptidase activity (GO:0004190);; Biological Process: proteolysis (GO:0006508);; Cellular Component: integral component of membrane (GO:0016021);;	--	--	--	hypothetical protein BCIN_05g06690 [Botrytis cinerea B05.10]
c212218.graph_c0	0	0	0	0.48	2.31	0.19	0.000101129	2.52852	up	--	--	POT family	Protein NRT1/ PTR FAMILY 8.3 OS=Arabidopsis thaliana OX=3702 GN=NPF8.3 PE=1 SV=1	hypothetical protein PSACC_02898 [Paramicrosporidium saccamoebae]
c263161.graph_c2	0	0	0	1.34	1.45	0.49	5.52824e-05	2.60638	up	Cellular Component: extracellular region (GO:0005576);; Molecular Function: cellulose 1,4-beta-cellobiosidase activity (GO:0016162);; Biological Process: cellulose catabolic process (GO:0030245);; Molecular Function: cellulose binding (GO:0030248);;	--	Glycosyl hydrolase family 7	--	putative 1,4-beta-D-glucan cellobiohydrolase B protein [Rutstroemia sp. NJR-2017a WRK4]
c268252.graph_c0	0.08	0.41	0.16	3.97	4.14	2.78	1.92821e-20	3.3804	up	Molecular Function: nucleic acid binding (GO:0003676);; Biological Process: cellular response to stress (GO:0033554);; Cellular Component: intracellular part (GO:0044424);; Biological Process: positive regulation of transcription from RNA polymerase II promoter (GO:0045944);; Molecular Function: metal ion binding (GO:0046872);;	--	Zinc finger, C2H2 type;; C2H2-type zinc finger	--	Bcrpn4 [Botrytis cinerea B05.10]
c216459.graph_c1	0.83	2.25	0.53	0	0	0	0.000469964	-2.29593	down	--	--	--	--	hypothetical protein VM1G_05584 [Valsa mali]
c266711.graph_c1	3.85	3.58	2.44	0.03	0.07	0.07	1.5067e-21	-4.70933	down	--	--	CUB domain	--	--
c235032.graph_c0	0.6	1.35	0.63	0	0.05	0	4.08493e-05	-2.61894	down	--	--	Domain of unknown function (DUF4283)	--	PREDICTED: uncharacterized protein LOC105351346 [Fragaria vesca subsp. vesca]
c226223.graph_c0	17.25	14.12	14.45	3.89	3.62	2.99	4.81147e-43	-2.14004	down	--	--	--	Protein REVEILLE 7 OS=Arabidopsis thaliana OX=3702 GN=RVE7 PE=2 SV=1	PREDICTED: protein REVEILLE 7-like isoform X1 [Fragaria vesca subsp. vesca]
c271384.graph_c0	0	0	0	3.72	2.7	1.74	1.07611e-06	3.06215	up	--	--	Hydrophobic surface binding protein A	--	hydrophobic surface binding protein A domain-containing protein [Pochonia chlamydosporia 170]
c219808.graph_c0	0	0	0	0.26	3.28	0.41	7.43955e-05	2.57211	up	--	--	Leucine rich repeat;; Leucine Rich repeats (2 copies);; Leucine Rich Repeat;; Leucine rich repeats (6 copies)	--	--
c242750.graph_c0	0.14	0.14	0.14	1.44	1.93	1.36	3.37971e-05	2.40058	up	Cellular Component: integral component of membrane (GO:0016021);;	--	Proteolipid membrane potential modulator	--	putative stress response rci peptide protein [Botrytis cinerea BcDW1]
c265308.graph_c1	1.34	1.6	1.22	0.05	0.06	0	9.42006e-24	-4.44179	down	--	--	AMOP domain;; von Willebrand factor type D domain;; Nidogen-like;; Sushi repeat (SCR repeat)	--	conserved unknown protein [Ectocarpus siliculosus]
c249074.graph_c0	0	0.13	0	0.44	1.41	1.01	0.000382246	2.29472	up	--	--	--	--	hypothetical protein BofuT4_P013850.1 [Botrytis cinerea T4]
c146433.graph_c0	0.66	2.21	0.35	0	0	0	5.82222e-06	-2.89612	down	Cellular Component: plasma membrane (GO:0005886);; Biological Process: carbohydrate metabolic process (GO:0005975);; Molecular Function: transferase activity (GO:0016740);; Cellular Component: anchored component of membrane (GO:0031225);;	--	Glucanosyltransferase	--	putativebeta-glucanosyltransferase gel1 precursor [Diaporthe ampelina]
c270666.graph_c0	2.41	1.48	3.57	0	0.38	0.06	2.84215e-06	-2.73907	down	--	--	--	--	PREDICTED: uncharacterized protein LOC105350259 [Fragaria vesca subsp. vesca]
c203539.graph_c0	1.6	2.8	2.1	0	0	0	8.05669e-06	-2.84052	down	Molecular Function: translation elongation factor activity (GO:0003746);; Cellular Component: eukaryotic translation elongation factor 1 complex (GO:0005853);; Biological Process: translational elongation (GO:0006414);;	K03232|2.08533e-13|pda:103715367|K03232 elongation factor 1-beta | (RefSeq) elongation factor 1-delta-like	Eukaryotic elongation factor 1 beta central acidic region	Elongation factor 1-delta 1 OS=Arabidopsis thaliana OX=3702 GN=At1g30230 PE=1 SV=2	Elongation factor 1-beta [Valsa mali]
c262468.graph_c0	0	0.09	0	2.11	2.24	2.04	2.27173e-07	3.14245	up	Cellular Component: membrane (GO:0016020);;	--	--	--	hypothetical protein AC579_2249 [Pseudocercospora musae]
c262744.graph_c0	1.69	2.24	2.28	0	0	0	6.05883e-11	-3.85651	down	Molecular Function: DNA binding (GO:0003677);; Biological Process: DNA-templated transcription, initiation (GO:0006352);; Biological Process: regulation of transcription, DNA-templated (GO:0006355);; Biological Process: transcription from RNA polymerase I promoter (GO:0006360);; Cellular Component: nuclear transcription factor complex (GO:0044798);; Biological Process: macromolecular complex asse…	K03120|9.0714e-16|bpg:Bathy07g04150|K03120 transcription initiation factor TFIID TATA-box-binding protein | (RefSeq) hypothetical protein	Transcription factor TFIID (or TATA-binding protein, TBP)	TATA-box-binding protein OS=Glycine max OX=3847 GN=TBP1 PE=2 SV=1	hypothetical protein V496_03346 [Pseudogymnoascus sp. VKM F-4515 (FW-2607)]
c219654.graph_c1	1.16	1.12	0.42	6.47	5.47	4.55	2.9142e-12	2.3565	up	Molecular Function: nucleic acid binding (GO:0003676);; Molecular Function: O-methyltransferase activity (GO:0008171);; Molecular Function: zinc ion binding (GO:0008270);; Biological Process: DNA integration (GO:0015074);; Biological Process: methylation (GO:0032259);;	--	Reverse transcriptase (RNA-dependent DNA polymerase);; Reverse transcriptase (RNA-dependent DNA polymerase)	Retrovirus-related Pol polyprotein from transposon RE1 OS=Arabidopsis thaliana OX=3702 GN=RE1 PE=2 SV=1	gag-pol polyprotein [Rosa rugosa]
c148500.graph_c0	0.89	2.83	0.85	0	0	0	0.00010289	-2.52373	down	Biological Process: amino acid transmembrane transport (GO:0003333);; Cellular Component: mitochondrial inner membrane (GO:0005743);; Molecular Function: amino acid transmembrane transporter activity (GO:0015171);; Cellular Component: integral component of membrane (GO:0016021);; Cellular Component: mitochondrial membrane part (GO:0044455);;	--	--	--	Calcium uniporter protein 5, mitochondrial [Valsa mali var. pyri]
c271063.graph_c0	0	0.1	0.21	6.43	6.43	4.69	4.64474e-15	4.08688	up	--	--	Hydrophobic surface binding protein A	--	--
c211133.graph_c0	8.31	7.89	8.02	1.25	1.48	0.99	3.05253e-16	-2.52258	down	--	--	Casein kinase substrate phosphoprotein PP28	--	PREDICTED: 28 kDa heat- and acid-stable phosphoprotein-like [Fragaria vesca subsp. vesca]
c253021.graph_c1	1	1.31	0.63	0	0	0	6.79446e-05	-2.57667	down	Cellular Component: prospore membrane (GO:0005628);; Cellular Component: nucleus (GO:0005634);; Cellular Component: vacuolar membrane (GO:0005774);; Cellular Component: Golgi apparatus (GO:0005794);; Cellular Component: cytosol (GO:0005829);; Biological Process: ascospore-type prospore assembly (GO:0031321);; Cellular Component: ESCRT-0 complex (GO:0033565);; Biological Process: protein transport…	--	VHS domain	TOM1-like protein 7 OS=Arabidopsis thaliana OX=3702 GN=TOL7 PE=2 SV=1	putative class e vacuolar protein-sorting machinery protein hse1 [Diaporthe ampelina]
c263311.graph_c0	11.94	9.91	6.14	0	0	0	3.24231e-39	-6.47061	down	Molecular Function: hydrolase activity, acting on glycosyl bonds (GO:0016798);;	K01188|1.41643e-118|smo:SELMODRAFT_75234|K01188 beta-glucosidase [EC:3.2.1.21] | (RefSeq) hypothetical protein	Glycosyl hydrolase family 1	Beta-glucosidase 11 OS=Oryza sativa subsp. japonica OX=39947 GN=BGLU11 PE=3 SV=2	hypothetical protein SELMODRAFT_75234 [Selaginella moellendorffii]
c272004.graph_c0	0	0	0	0.83	1.29	1.53	3.85153e-20	5.01306	up	Biological Process: regulation of cyclin-dependent protein serine/threonine kinase activity (GO:0000079);; Molecular Function: protein kinase binding (GO:0019901);;	--	Cyclin	Cyclin-U2-2 OS=Arabidopsis thaliana OX=3702 GN=CYCU2-2 PE=1 SV=1	g1 s-specific cyclin pcl5 [Fusarium langsethiae]
c261280.graph_c0	0.26	0.41	0.14	5.15	4.53	3.53	6.9853e-13	3.28172	up	--	--	--	--	hypothetical protein BC1G_09875 [Botrytis cinerea B05.10]
c147758.graph_c0	19.02	24.11	18.51	0.63	0.36	0.04	2.80024e-17	-4.44539	down	--	--	Trypsin	--	chymotrypsin ase 5A precursor [Cordyceps militaris]
c258465.graph_c0	0	0.06	0	1.91	2.31	2.02	3.49994e-10	3.64458	up	--	--	--	--	hypothetical protein CBOM_05203 [Ceraceosorus bombacis]
c274632.graph_c0	0	0	0	0.16	1.54	0.39	0.00089533	2.18683	up	--	--	Cyclin;; Cyclin, N-terminal domain	Cyclin-P2-1 OS=Oryza sativa subsp. japonica OX=39947 GN=CYCP2-1 PE=2 SV=1	PREDICTED: cyclin-P3-1-like [Juglans regia]
c260345.graph_c0	0.04	0	0	5	4.87	2.96	5.0379e-22	5.01705	up	Molecular Function: hydrolase activity, hydrolyzing O-glycosyl compounds (GO:0004553);; Cellular Component: extracellular region (GO:0005576);; Biological Process: carbohydrate metabolic process (GO:0005975);; Molecular Function: cellulose binding (GO:0030248);;	--	Fungal cellulose binding domain	--	hypothetical protein BCIN_09g01150 [Botrytis cinerea B05.10]
c270414.graph_c0	0	0	0	23.23	21.65	28.82	9.72859e-60	7.5027	up	--	--	Protein of unknown function (DUF1676)	--	unknown [Zea mays]
c214457.graph_c0	4.7	6.28	3.08	62.44	63.66	42.6	8.61152e-34	3.34873	up	--	--	Glucose-repressible protein Grg1	--	glucose-repressible gene protein [Botrytis cinerea B05.10]
c217615.graph_c0	2.78	3.74	3.81	0	0.08	0.09	2.71734e-11	-3.71942	down	--	--	Leucine Rich Repeat	Polygalacturonase inhibitor OS=Pyrus communis OX=23211 GN=PGIP PE=1 SV=1	polygalacturonase inhibitor [Prunus persica]
c257083.graph_c1	0.07	0.15	0	1.67	1.82	0.86	0.000129368	2.40175	up	Molecular Function: zinc ion binding (GO:0008270);;	--	PPR repeat;; PPR repeat family;; PPR repeat;; DYW family of nucleic acid deaminases;; Pentatricopeptide repeat domain	Pentatricopeptide repeat-containing protein At5g48910 OS=Arabidopsis thaliana OX=3702 GN=PCMP-H38 PE=2 SV=1	PREDICTED: pentatricopeptide repeat-containing protein At5g66520-like [Fragaria vesca subsp. vesca]
c179469.graph_c0	18.28	20.69	16.48	0	1.39	1.1	1.32428e-15	-3.62426	down	Cellular Component: intracellular ribonucleoprotein complex (GO:0030529);;	K02901|4.337e-41|bvg:104884826|K02901 large subunit ribosomal protein L27e | (RefSeq) 60S ribosomal protein L27-3-like	Ribosomal L27e protein family;; KOW motif	60S ribosomal protein L27 OS=Pyrobotrys stellata OX=3064 GN=RPL27 PE=2 SV=1	hypothetical protein PIROE2DRAFT_53570 [Piromyces sp. E2]
c260004.graph_c0	0	0	0	2.73	2.1	1.56	3.08259e-08	3.3912	up	Cellular Component: plasma membrane (GO:0005886);; Biological Process: transport (GO:0006810);; Cellular Component: integral component of membrane (GO:0016021);; Biological Process: obsolete mycelium development (GO:0043581);;	--	Proteolipid membrane potential modulator	Protein Ric1 OS=Phytophthora infestans OX=4787 GN=RIC1 PE=3 SV=1	conserved hypothetical protein [Botrytis cinerea B05.10]
c267449.graph_c0	0	0	0	1.01	1.47	1.88	5.92797e-10	3.71408	up	Biological Process: amino acid transmembrane transport (GO:0003333);; Molecular Function: amino acid transmembrane transporter activity (GO:0015171);; Cellular Component: integral component of membrane (GO:0016021);;	--	Amino acid permease;; Amino acid permease	--	unnamed protein product [Fusarium venenatum]
c261070.graph_c0	2.59	4.57	2.64	31.88	32.59	23.05	2.52566e-24	2.91866	up	--	--	--	--	hypothetical protein BC1G_02051 [Botrytis cinerea B05.10]
c262120.graph_c0	23.08	22.73	23.24	102.14	93.41	104.28	4.395e-139	2.06983	up	Molecular Function: ATP binding (GO:0005524);; Biological Process: virus induced gene silencing (GO:0009616);; Biological Process: posttranscriptional gene silencing by RNA (GO:0035194);;	K18422|0|fve:101296947|K18422 helicase MOV-10 [EC:3.6.4.13] | (RefSeq) probable RNA helicase SDE3	AAA domain;; AAA domain;; AAA domain;; AAA domain;; Type III restriction enzyme, res subunit;; Viral (Superfamily 1) RNA helicase;; PhoH-like protein;; Transferase family;; Probable lipid transfer;; Hydrophobic seed protein	Probable RNA helicase SDE3 OS=Arabidopsis thaliana OX=3702 GN=SDE3 PE=1 SV=1	PREDICTED: probable RNA helicase SDE3 [Fragaria vesca subsp. vesca]
c155244.graph_c0	0	0	0	0.19	1.68	0.43	4.84669e-07	3.1774	up	--	--	PB1 domain	--	--
c211256.graph_c1	18.4	17.83	19.52	2.18	2.3	4.54	2.21063e-16	-2.46604	down	Cellular Component: membrane (GO:0016020);;	--	--	--	PREDICTED: uncharacterized protein LOC101311634 [Fragaria vesca subsp. vesca]
c262258.graph_c0	0.1	0.41	0.05	2.2	2.88	3.53	5.92841e-11	3.1712	up	Molecular Function: DNA binding (GO:0003677);; Molecular Function: biotin carboxylase activity (GO:0004075);; Molecular Function: pyruvate carboxylase activity (GO:0004736);; Molecular Function: ATP binding (GO:0005524);; Cellular Component: cytosol (GO:0005829);; Biological Process: pyruvate metabolic process (GO:0006090);; Biological Process: gluconeogenesis (GO:0006094);; Molecular Function: b…	K01958|0|bpg:Bathy04g00980|K01958 pyruvate carboxylase [EC:6.4.1.1] | (RefSeq) pyruvate carboxylase	Carbamoyl-phosphate synthase L chain, ATP binding domain;; Conserved carboxylase domain;; Biotin carboxylase, N-terminal domain;; Biotin carboxylase C-terminal domain;; HMGL-like;; Biotin-requiring enzyme;; D-ala D-ala ligase C-terminus;; Biotin-lipoyl like;; ATP-grasp domain	Methylcrotonoyl-CoA carboxylase subunit alpha, mitochondrial OS=Arabidopsis thaliana OX=3702 GN=MCCA PE=1 SV=2	hypothetical protein BCIN_01g09950 [Botrytis cinerea B05.10]
c262561.graph_c0	0.48	0.89	0.52	30.14	33.26	22.04	2.36564e-41	4.88339	up	--	--	--	--	predicted protein [Botrytis cinerea B05.10]
c271647.graph_c0	1.1	1.38	2.07	0.1	0	0	1.63992e-09	-3.48101	down	--	--	Lytic transglycolase	--	hypothetical protein A4X03_g8647 [Tilletia caries]
c274793.graph_c0	0	0	0	0.34	1.32	0.19	0.000548503	2.26957	up	--	--	Tetratricopeptide repeat;; Tetratricopeptide repeat;; Tetratricopeptide repeat;; Tetratricopeptide repeat;; Tetratricopeptide repeat;; Tetratricopeptide repeat;; Tetratricopeptide repeat;; Tetratricopeptide repeat;; Tetratricopeptide repeat;; Tetratricopeptide repeat;; Anaphase-promoting complex, cyclosome, subunit 3	Protein KINESIN LIGHT CHAIN-RELATED 1 OS=Arabidopsis thaliana OX=3702 GN=KLCR1 PE=1 SV=1	hypothetical protein ACN42_g11940, partial [Penicillium freii]
c268538.graph_c0	5.67	9.71	10.29	0	0	0	5.52946e-09	-3.53416	down	Molecular Function: phosphoenolpyruvate carboxykinase (ATP) activity (GO:0004612);; Molecular Function: ATP binding (GO:0005524);; Biological Process: gluconeogenesis (GO:0006094);; Molecular Function: kinase activity (GO:0016301);; Biological Process: phosphorylation (GO:0016310);;	K01610|7.16599e-44|egr:104418395|K01610 phosphoenolpyruvate carboxykinase (ATP) [EC:4.1.1.49] | (RefSeq) phosphoenolpyruvate carboxykinase [ATP]	--	Phosphoenolpyruvate carboxykinase (ATP) OS=Arabidopsis thaliana OX=3702 GN=PCKA PE=1 SV=1	hypothetical protein CISIN_1g0064861mg, partial [Citrus sinensis]
c257383.graph_c0	0.02	0.14	0.17	1.4	1.21	1.16	8.08753e-09	2.80863	up	Cellular Component: nuclear pore (GO:0005643);; Cellular Component: nucleoplasm (GO:0005654);; Cellular Component: cytosol (GO:0005829);; Biological Process: NLS-bearing protein import into nucleus (GO:0006607);; Molecular Function: nuclear localization sequence binding (GO:0008139);; Molecular Function: protein transporter activity (GO:0008565);;	--	Armadillo/beta-catenin-like repeat;; Importin beta binding domain;; HEAT-like repeat;; Atypical Arm repeat;; HEAT repeats;; HEAT repeat;; Armadillo-like	Importin subunit alpha-1 OS=Arabidopsis thaliana OX=3702 GN=IMPA1 PE=1 SV=2	putative importin alpha subunit protein [Botrytis cinerea BcDW1]
c258741.graph_c0	0.05	0	0	0.79	1.82	0.34	9.0186e-05	2.52877	up	Cellular Component: membrane (GO:0016020);;	K15275|8.6629e-30|ccp:CHC_T00001890001|K15275 solute carrier family 35 (UDP-galactose transporter), member B1 | (RefSeq) hypothetical protein	UAA transporter family;; EamA-like transporter family	UDP-galactose/UDP-glucose transporter 3 OS=Arabidopsis thaliana OX=3702 GN=UTR3 PE=1 SV=1	conserved unknown protein [Ectocarpus siliculosus]
c216427.graph_c0	1.75	1.7	2.52	0	0	0.25	1.4983e-06	-2.86087	down	Cellular Component: intracellular (GO:0005622);; Biological Process: intracellular signal transduction (GO:0035556);;	--	p25-alpha	--	hypothetical protein SPPG_08463 [Spizellomyces punctatus DAOM BR117]
c221281.graph_c0	0.23	0.55	0.56	4.03	2.19	2.28	1.30374e-05	2.14197	up	Biological Process: protein peptidyl-prolyl isomerization (GO:0000413);; Molecular Function: peptidyl-prolyl cis-trans isomerase activity (GO:0003755);; Biological Process: protein folding (GO:0006457);; Cellular Component: integral component of membrane (GO:0016021);;	K03768|3.45164e-66|mis:MICPUN_84244|K03768 peptidyl-prolyl cis-trans isomerase B (cyclophilin B) [EC:5.2.1.8] | (RefSeq) CYP-B; peptidylprolyl isomerase, precursor	Cyclophilin type peptidyl-prolyl cis-trans isomerase/CLD	Photosynthetic NDH subunit of lumenal location 5, chloroplastic OS=Arabidopsis thaliana OX=3702 GN=PNSL5 PE=1 SV=1	hypothetical protein BCIN_07g00840 [Botrytis cinerea B05.10]
c257264.graph_c0	0	0	0	0.19	2.26	0.58	5.95219e-05	2.60285	up	Molecular Function: NADH dehydrogenase (ubiquinone) activity (GO:0008137);; Molecular Function: FMN binding (GO:0010181);; Molecular Function: NAD binding (GO:0051287);; Molecular Function: 4 iron, 4 sulfur cluster binding (GO:0051539);; Biological Process: oxidation-reduction process (GO:0055114);;	K03942|0|thj:104818400|K03942 NADH dehydrogenase (ubiquinone) flavoprotein 1 [EC:1.6.5.3 1.6.99.3] | (RefSeq) NADH dehydrogenase [ubiquinone] flavoprotein 1, mitochondrial-like	Respiratory-chain NADH dehydrogenase 51 Kd subunit;; NADH-ubiquinone oxidoreductase-F iron-sulfur binding region;; SLBB domain	NADH dehydrogenase [ubiquinone] flavoprotein 1, mitochondrial OS=Arabidopsis thaliana OX=3702 GN=At5g08530 PE=1 SV=1	NADH dehydrogenase [ubiquinone] flavoprotein 1, mitochondrial, variant [Allomyces macrogynus ATCC 38327]
c253414.graph_c0	1.75	3.59	1.45	0	0	0	1.17833e-10	-3.8438	down	--	--	Protein of unknown function (DUF1397)	--	--
c234229.graph_c0	0	0	0	0.11	1.85	0.42	0.000150466	2.47044	up	Biological Process: transport (GO:0006810);; Cellular Component: cytoplasmic vesicle (GO:0031410);; Cellular Component: Golgi apparatus part (GO:0044431);; Cellular Component: bounding membrane of organelle (GO:0098588);;	K17301|1.31978e-175|cmo:103501982|K17301 coatomer subunit beta | (RefSeq) coatomer subunit beta-1-like	Coatomer beta C-terminal region;; Adaptin N terminal region;; Coatomer beta subunit appendage platform	Coatomer subunit beta-2 OS=Arabidopsis thaliana OX=3702 GN=At4g31490 PE=2 SV=2	coatomer protein [Mortierella elongata AG-77]
c250951.graph_c0	2.69	3.04	4.57	0	0	0	1.08241e-08	-3.47725	down	--	--	Insect cuticle protein	--	--
c264147.graph_c0	0.03	0.15	0	1.41	1.47	0.65	1.12118e-06	2.84096	up	--	--	Major Facilitator Superfamily	--	Permease of the major facilitator superfamily [Ceraceosorus bombacis]
c267504.graph_c0	0	0	0	1.99	0.68	0.5	2.86119e-07	3.21204	up	Molecular Function: sugar:proton symporter activity (GO:0005351);; Molecular Function: glucose transmembrane transporter activity (GO:0005355);; Cellular Component: integral component of plasma membrane (GO:0005887);; Biological Process: proton transport (GO:0015992);; Biological Process: glucose import (GO:0046323);; Biological Process: glucose transmembrane transport (GO:1904659);;	--	Sugar (and other) transporter;; Major Facilitator Superfamily	Sugar transport protein MST3 OS=Oryza sativa subsp. japonica OX=39947 GN=MST3 PE=2 SV=1	hypothetical protein W97_06820 [Coniosporium apollinis CBS 100218]
c253751.graph_c0	5.55	4.78	5.59	23.89	22.46	20.64	1.1655e-51	2.01022	up	--	--	GDSL-like Lipase/Acylhydrolase	GDSL esterase/lipase 1 OS=Arabidopsis thaliana OX=3702 GN=GLIP1 PE=1 SV=1	PREDICTED: GDSL esterase/lipase 1-like [Pyrus x bretschneideri]
c260452.graph_c0	1.77	3.79	2.36	0	0	0	3.54254e-07	-3.17385	down	Molecular Function: nucleotide binding (GO:0000166);; Biological Process: proton transport (GO:0015992);; Cellular Component: membrane (GO:0016020);; Molecular Function: ATPase activity (GO:0016887);; Molecular Function: ion binding (GO:0043167);;	K01535|1.9294e-06|brp:103862889|K01535 H+-transporting ATPase [EC:3.6.3.6] | (RefSeq) ATPase 7, plasma membrane-type-like	Cation transporter/ATPase, N-terminus	ATPase 7, plasma membrane-type OS=Arabidopsis thaliana OX=3702 GN=AHA7 PE=3 SV=1	hypothetical protein OIDMADRAFT_164423 [Oidiodendron maius Zn]
c242281.graph_c0	0	0.34	0.46	2.47	2.32	2.07	8.34665e-05	2.2327	up	--	--	WW domain	--	hypothetical protein BofuT4_P003340.1 [Botrytis cinerea T4]
c274130.graph_c0	0.67	1.56	0.38	0	0	0	0.000118142	-2.50379	down	Molecular Function: hydrolase activity (GO:0016787);;	K19356|7.61743e-26|pxb:103942160|K19356 cellulase [EC:3.2.1.4] | (RefSeq) probable endo-beta-1,4-glucanase D	Glycosyl hydrolase family 61;; Fungal cellulose binding domain	--	hypothetical protein SS1G_09251 [Sclerotinia sclerotiorum 1980 UF-70]
c243496.graph_c0	4.12	3.32	2.63	0.41	0.1	0.43	4.54771e-06	-2.5332	down	Molecular Function: hydrolase activity, hydrolyzing O-glycosyl compounds (GO:0004553);; Cellular Component: cell wall (GO:0005618);; Biological Process: xyloglucan metabolic process (GO:0010411);; Cellular Component: integral component of membrane (GO:0016021);; Molecular Function: xyloglucan:xyloglucosyl transferase activity (GO:0016762);; Biological Process: cell wall biogenesis (GO:0042546);; …	K08235|3.14616e-106|fve:101307095|K08235 xyloglucan:xyloglucosyl transferase [EC:2.4.1.207] | (RefSeq) xyloglucan endotransglucosylase/hydrolase 2-like	Glycosyl hydrolases family 16	Xyloglucan endotransglucosylase/hydrolase 2 OS=Glycine max OX=3847 PE=2 SV=1	PREDICTED: xyloglucan endotransglucosylase/hydrolase 2-like [Fragaria vesca subsp. vesca]
c244068.graph_c0	0	0	0	0.96	1.72	3.08	2.13966e-10	3.81906	up	Molecular Function: ornithine decarboxylase inhibitor activity (GO:0008073);; Biological Process: negative regulation of catalytic activity (GO:0043086);;	--	Ornithine decarboxylase antizyme	--	hypothetical protein FPOA_02912 [Fusarium poae]
c266776.graph_c0	2.03	2.8	2.13	0.07	0.11	0.06	1.03317e-17	-3.95102	down	Molecular Function: dihydrolipoyllysine-residue succinyltransferase activity (GO:0004149);; Biological Process: tricarboxylic acid cycle (GO:0006099);; Cellular Component: oxoglutarate dehydrogenase complex (GO:0045252);;	K00658|1.34984e-107|mis:MICPUN_104943|K00658 2-oxoglutarate dehydrogenase E2 component (dihydrolipoamide succinyltransferase) [EC:2.3.1.61] | (RefSeq) DLST; dihydrolipoyllysine-residue succinyltransferase	2-oxoacid dehydrogenases acyltransferase (catalytic domain);; Biotin-requiring enzyme;; Biotin-lipoyl like;; HlyD family secretion protein	Dihydrolipoyllysine-residue succinyltransferase component of 2-oxoglutarate dehydrogenase complex 1, mitochondrial OS=Arabidopsis thaliana OX=3702 GN=At5g55070 PE=1 SV=1	dehydrogenase complex E2 component, partial [Phycomyces blakesleeanus NRRL 1555(-)]
c257341.graph_c0	0	0	0	3.84	3.93	4.19	2.68678e-05	2.69609	up	--	--	--	--	hypothetical protein B0A48_15868 [Rachicladosporium antarcticum]
c211603.graph_c0	0	0	0	0.4	5.78	0.95	3.6098e-08	3.44813	up	Molecular Function: metallopeptidase activity (GO:0008237);; Molecular Function: dipeptidase activity (GO:0016805);; Cellular Component: intracellular membrane-bounded organelle (GO:0043231);; Cellular Component: cytoplasmic part (GO:0044444);; Biological Process: organic substance metabolic process (GO:0071704);;	K08660|1.67254e-154|gsl:Gasu_32150|K08660 cytosolic nonspecific dipeptidase [EC:3.4.13.18] | (RefSeq) cytosolic nonspecific dipeptidase	Peptidase family M20/M25/M40;; Peptidase dimerisation domain	--	CNDP dipeptidase [Basidiobolus meristosporus CBS 931.73]
c265987.graph_c1	4.2	4.51	4.51	0	0.05	0	6.70416e-19	-4.69168	down	Biological Process: carbohydrate transport (GO:0008643);; Molecular Function: transmembrane transporter activity (GO:0022857);;	--	Sugar (and other) transporter;; Major Facilitator Superfamily	Sugar transporter ERD6-like 6 OS=Arabidopsis thaliana OX=3702 GN=At1g75220 PE=1 SV=1	solute carrier family 2, facilitated glucose transporter member 8 [Zea mays]
c219390.graph_c0	1.31	1.55	1.26	0	0	0	1.11364e-07	-3.27181	down	Molecular Function: nucleic acid binding (GO:0003676);; Molecular Function: helicase activity (GO:0004386);; Molecular Function: ATP binding (GO:0005524);;	K12823|1.51954e-96|thj:104810346|K12823 ATP-dependent RNA helicase DDX5/DBP2 [EC:3.6.4.13] | (RefSeq) DEAD-box ATP-dependent RNA helicase 20	DEAD/DEAH box helicase	DEAD-box ATP-dependent RNA helicase 20 OS=Arabidopsis thaliana OX=3702 GN=RH20 PE=2 SV=1	hypothetical protein V493_05663, partial [Pseudogymnoascus sp. VKM F-4281 (FW-2241)]
c266360.graph_c2	12.99	11.81	15.1	1.82	2.55	2.05	5.80368e-57	-2.60569	down	Cellular Component: nucleus (GO:0005634);; Cellular Component: cytoplasm (GO:0005737);;	--	Plant transposase (Ptta/En/Spm family)	--	PREDICTED: U-box domain-containing protein 7 [Fragaria vesca subsp. vesca]
c267896.graph_c0	0.2	0	0	1.81	2.1	0.96	7.83154e-06	2.72631	up	Molecular Function: ion channel activity (GO:0005216);; Cellular Component: integral component of membrane (GO:0016021);; Biological Process: ion transmembrane transport (GO:0034220);;	--	Bacteriorhodopsin-like protein	--	Opsin-1 [Phialophora attae]
c147296.graph_c0	0	0.03	0	2.29	2.25	3.91	6.9069e-22	5.06904	up	Cellular Component: fungal-type vacuole (GO:0000324);; Cellular Component: integral component of membrane (GO:0016021);; Cellular Component: plasma membrane of cell tip (GO:0031520);; Cellular Component: cell division site (GO:0032153);; Biological Process: dipeptide transmembrane transport (GO:0035442);; Molecular Function: tripeptide transporter activity (GO:0042937);; Biological Process: tripe…	--	POT family	Protein NRT1/ PTR FAMILY 8.4 OS=Arabidopsis thaliana OX=3702 GN=NPF8.4 PE=2 SV=2	unnamed protein product [Fusarium venenatum]
c273210.graph_c0	0.63	1.32	0.95	0	0	0	1.52354e-08	-3.45592	down	Molecular Function: GDP-dissociation inhibitor activity (GO:0005092);; Cellular Component: cytoplasm (GO:0005737);; Biological Process: transport (GO:0006810);; Biological Process: single-organism process (GO:0044699);; Biological Process: biological regulation (GO:0065007);;	K17255|1.83384e-179|smo:SELMODRAFT_271917|K17255 Rab GDP dissociation inhibitor | (RefSeq) hypothetical protein	GDP dissociation inhibitor	Guanosine nucleotide diphosphate dissociation inhibitor At5g09550 OS=Arabidopsis thaliana OX=3702 GN=At5g09550 PE=3 SV=1	hypothetical protein PIROE2DRAFT_66839 [Piromyces sp. E2]
c257550.graph_c0	0.24	0.25	0	1.53	1.77	2.01	3.53702e-06	2.53747	up	Molecular Function: glucosamine-6-phosphate deaminase activity (GO:0004342);; Biological Process: carbohydrate metabolic process (GO:0005975);; Biological Process: N-acetylglucosamine metabolic process (GO:0006044);; Molecular Function: transferase activity (GO:0016740);; Molecular Function: hydrolase activity (GO:0016787);;	--	Glucosamine-6-phosphate isomerases/6-phosphogluconolactonase	Probable 6-phosphogluconolactonase 5, chloroplastic OS=Arabidopsis thaliana OX=3702 GN=EMB2024 PE=2 SV=1	hypothetical protein BC1G_05323 [Botrytis cinerea B05.10]
c211886.graph_c0	2.42	2.51	3.82	0	0.18	0	9.45258e-05	-2.50452	down	--	--	NADH-ubiquinone reductase complex 1 MLRQ subunit	--	hypothetical protein PFL1_03980 [Anthracocystis flocculosa PF-1]
c248718.graph_c0	0	0	0	0.37	2.04	0.23	1.04026e-06	3.09831	up	--	--	Ubiquitin-associated protein 2	--	--
c243569.graph_c0	0	0	0	0.6	3.87	0.69	7.57156e-09	3.57296	up	Molecular Function: ATP binding (GO:0005524);; Cellular Component: cytosol (GO:0005829);; Biological Process: protein processing (GO:0016485);; Molecular Function: acid-amino acid ligase activity (GO:0016881);; Biological Process: SCF-dependent proteasomal ubiquitin-dependent protein catabolic process (GO:0031146);; Biological Process: protein localization to Golgi apparatus (GO:0034067);; Biolog…	K06689|2.1641e-88|gsl:Gasu_60520|K06689 ubiquitin-conjugating enzyme E2 D [EC:2.3.2.23] | (RefSeq) ubiquitin-conjugating enzyme E2	Ubiquitin-conjugating enzyme	Ubiquitin-conjugating enzyme E2 30 OS=Arabidopsis thaliana OX=3702 GN=UBC30 PE=1 SV=1	ubiquitin-conjugating enzyme E2-16 kDa [Spizellomyces punctatus DAOM BR117]
c253055.graph_c0	0	0	0	1.28	1.2	0.27	0.000497649	2.28671	up	Cellular Component: proteasome complex (GO:0000502);; Biological Process: proteolysis involved in cellular protein catabolic process (GO:0051603);;	--	--	--	hypothetical protein CBOM_00343 [Ceraceosorus bombacis]
c272696.graph_c0	0.56	0.97	1.51	0	0	0	4.50465e-05	-2.63244	down	Biological Process: carbohydrate transport (GO:0008643);; Cellular Component: integral component of membrane (GO:0016021);; Molecular Function: substrate-specific transmembrane transporter activity (GO:0022891);; Biological Process: transmembrane transport (GO:0055085);;	--	Sugar (and other) transporter	Probable plastidic glucose transporter 3 OS=Arabidopsis thaliana OX=3702 GN=At1g79820 PE=2 SV=2	maltose permease [Ustilaginoidea virens]
c146800.graph_c0	1.34	0.82	1.09	0	0	0	8.94754e-05	-2.53837	down	--	--	--	--	hypothetical protein CGLO_11103 [Colletotrichum gloeosporioides Cg-14]
c268763.graph_c0	0	0.18	0	4.14	6.2	3.6	3.73648e-16	4.32796	up	Molecular Function: aldehyde dehydrogenase (NAD) activity (GO:0004029);; Cellular Component: nucleus (GO:0005634);; Cellular Component: Golgi apparatus (GO:0005794);; Cellular Component: cytosol (GO:0005829);; Biological Process: oxidation-reduction process (GO:0055114);;	K00128|6.89458e-115|sot:102588058|K00128 aldehyde dehydrogenase (NAD+) [EC:1.2.1.3] | (RefSeq) aldehyde dehydrogenase family 2 member B7, mitochondrial-like	Aldehyde dehydrogenase family	Aldehyde dehydrogenase family 2 member B7, mitochondrial OS=Arabidopsis thaliana OX=3702 GN=ALDH2B7 PE=1 SV=2	RecName: Full=Aldehyde dehydrogenase; Short=ALDDH; Short=ALDH; AltName: Full=Allergen Cla h 3; AltName: Full=Allergen Cla h III; AltName: Allergen=Cla h 10
c270913.graph_c0	0	0	0	11.45	11.5	16.78	3.68594e-37	6.32678	up	--	--	--	--	hypothetical protein MAJ_10788, partial [Metarhizium majus ARSEF 297]
c257999.graph_c0	0.2	0.51	0.39	2.75	2.94	1.71	3.0955e-07	2.29768	up	--	--	--	--	hypothetical protein sscle_01g005510 [Sclerotinia sclerotiorum 1980 UF-70]
c260035.graph_c0	0.07	0.14	0.07	1.37	1.29	0.94	0.000294014	2.24041	up	--	--	short chain dehydrogenase;; Enoyl-(Acyl carrier protein) reductase;; KR domain;; NAD dependent epimerase/dehydratase family	Secoisolariciresinol dehydrogenase (Fragment) OS=Forsythia intermedia OX=55183 PE=1 SV=1	hypothetical protein BCIN_07g02500 [Botrytis cinerea B05.10]
c267844.graph_c0	25.78	30.21	26.85	4.16	4.32	2.01	1.0465e-52	-2.65851	down	Molecular Function: DNA binding (GO:0003677);; Molecular Function: transcription factor activity, sequence-specific DNA binding (GO:0003700);; Cellular Component: nucleus (GO:0005634);; Biological Process: regulation of transcription, DNA-templated (GO:0006355);;	--	AP2 domain	Ethylene-responsive transcription factor ERF098 OS=Arabidopsis thaliana OX=3702 GN=ERF098 PE=1 SV=1	PREDICTED: ethylene-responsive transcription factor ERF098-like [Fragaria vesca subsp. vesca]
c151451.graph_c0	0	0	0	1.43	0.5	0.54	0.000521599	2.2792	up	Molecular Function: carboxylic ester hydrolase activity (GO:0052689);;	--	Carboxylesterase family	--	putative triacylglycerol lipase protein [Botrytis cinerea BcDW1]
c268290.graph_c0	0	0	0.1	2.81	1.89	2.82	8.62163e-10	3.52301	up	--	--	--	--	hypothetical protein CFP56_71025 [Quercus suber]
c247508.graph_c0	0	0	0	1.07	1.98	0.51	0.000233841	2.40404	up	Cellular Component: membrane (GO:0016020);;	--	--	--	hypothetical protein BC1G_00461 [Botrytis cinerea B05.10]
c216181.graph_c0	1.59	2.27	2.22	0	0	0	8.87167e-07	-3.07627	down	Molecular Function: serine-type peptidase activity (GO:0008236);;	--	Peptidase inhibitor I9	--	serine protease [Phialocephala scopiformis]
c254825.graph_c0	0	0	0	0.35	0.97	1.52	1.56768e-07	3.27327	up	Molecular Function: transporter activity (GO:0005215);; Biological Process: transport (GO:0006810);; Cellular Component: integral component of membrane (GO:0016021);;	K14638|1.02193e-30|apro:F751_1467|K14638 solute carrier family 15 (peptide/histidine transporter), member 3/4 | (RefSeq) Peptide transporter PTR1	POT family	Protein NRT1/ PTR FAMILY 8.3 OS=Arabidopsis thaliana OX=3702 GN=NPF8.3 PE=1 SV=1	unnamed protein product [Fusarium venenatum]
c254762.graph_c1	0.08	0.09	0.13	1.25	1.38	0.82	7.05486e-06	2.51519	up	Cellular Component: integral component of membrane (GO:0016021);;	--	--	--	hypothetical protein BcDW1_7931 [Botrytis cinerea BcDW1]
c260141.graph_c0	0.27	0.28	0.43	11.8	10.88	9.01	2.96153e-31	4.38636	up	--	--	--	--	hypothetical protein BofuT4_P091340.1 [Botrytis cinerea T4]
c273448.graph_c0	0	0	0	0.21	1.44	0.28	6.92446e-05	2.58107	up	Cellular Component: cytoplasm (GO:0005737);;	K03108|1.96981e-60|ppp:PHYPADRAFT_195231|K03108 signal recognition particle subunit SRP72 | (RefSeq) hypothetical protein	Putative TPR-like repeat;; SRP72 RNA-binding domain;; Tetratricopeptide repeat;; Anaphase-promoting complex, cyclosome, subunit 3;; Tetratricopeptide repeat	--	protein prenylyltransferase [Basidiobolus meristosporus CBS 931.73]
c242290.graph_c0	0	0	0	1.55	8.98	0.89	6.04102e-08	3.39217	up	--	--	Hsp20/alpha crystallin family	--	--
c266698.graph_c0	1.74	2.41	2.4	0.03	0.02	0.02	2.89903e-23	-4.84939	down	--	--	Immunoglobulin domain;; Immunoglobulin I-set domain;; Immunoglobulin V-set domain;; Immunoglobulin domain;; Immunoglobulin domain	--	--
c148249.graph_c0	2.74	4.22	3.1	0.75	0.61	0.83	5.90198e-11	-2.08372	down	Molecular Function: ATP binding (GO:0005524);; Cellular Component: plasma membrane (GO:0005886);; Cellular Component: integral component of membrane (GO:0016021);; Molecular Function: ATPase activity, coupled to transmembrane movement of substances (GO:0042626);; Biological Process: transmembrane transport (GO:0055085);;	--	ABC-2 type transporter;; ABC transporter	ABC transporter G family member 9 OS=Arabidopsis thaliana OX=3702 GN=ABCG9 PE=3 SV=2	PREDICTED: ABC transporter G family member 9 [Fragaria vesca subsp. vesca]
c259992.graph_c0	0.27	0.3	0.14	1.39	1.31	1.79	1.09877e-07	2.27478	up	--	--	Uncharacterised protein (DUF2406)	--	hypothetical protein BcDW1_9902 [Botrytis cinerea BcDW1]
c220739.graph_c1	1.05	1.34	1.11	0	0	0	5.09945e-11	-3.86663	down	Cellular Component: membrane (GO:0016020);;	--	WSC domain	--	Cell wall integrity and stress response component 1 [Valsa mali]
c266911.graph_c0	0.48	1.44	0.62	8.41	7	5.17	8.98626e-11	2.60966	up	Molecular Function: RNA polymerase II regulatory region sequence-specific DNA binding (GO:0000977);; Molecular Function: RNA polymerase II transcription factor activity, sequence-specific DNA binding (GO:0000981);; Cellular Component: nucleus (GO:0005634);; Biological Process: regulation of transcription from RNA polymerase II promoter (GO:0006357);;	--	Basic region leucine zipper	--	similar to transcription factor bZIP [Botrytis cinerea T4]
c253724.graph_c0	1.39	1.48	0.84	0	0	0	1.96773e-10	-3.78534	down	Biological Process: transport (GO:0006810);; Cellular Component: membrane (GO:0016020);;	K15104|2.66881e-76|ccp:CHC_T00008996001|K15104 solute carrier family 25 (mitochondrial oxoglutarate transporter), member 11 | (RefSeq) probable mitochrondrial 2-oxoglutarate/malate carrier protein	Mitochondrial carrier protein	Mitochondrial uncoupling protein 4 OS=Arabidopsis thaliana OX=3702 GN=PUMP4 PE=2 SV=1	hypothetical protein BU14_0292s0019 [Porphyra umbilicalis]
c250765.graph_c1	0	0	0	0.63	6.36	1.09	0.00026049	2.37929	up	--	--	PAN domain;; PAN domain	--	PREDICTED: LOW QUALITY PROTEIN: uncharacterized protein LOC103941904, partial [Pyrus x bretschneideri]
c272282.graph_c0	0	0	0	1.71	0.55	1.19	0.000195335	2.43045	up	--	--	--	--	unnamed protein product [Fusarium venenatum]
c260196.graph_c0	0	0	0	0.14	3.99	0.33	0.000100677	2.52877	up	--	--	Divergent CRAL/TRIO domain;; Macro domain;; CRAL/TRIO domain	--	PREDICTED: protein GDAP2 homolog isoform X1 [Solanum pennellii]
c269732.graph_c0	0.54	0.41	0.6	10.57	9.9	8.98	1.31688e-47	4.00743	up	Molecular Function: lipid binding (GO:0008289);;	--	Protein of unknown function (DUF4449)	--	hypothetical protein DOTSEDRAFT_69547 [Dothistroma septosporum NZE10]
c266824.graph_c0	12.52	15.36	10.89	0	0.2	0.1	9.04768e-37	-5.52947	down	--	--	--	IQ domain-containing protein IQM2 OS=Arabidopsis thaliana OX=3702 GN=IQM2 PE=2 SV=1	IQ domain-containing protein IQM2-like [Olea europaea var. sylvestris]
c240194.graph_c0	3.12	2.63	2.56	0.81	0.63	0.49	3.2739e-13	-2.04759	down	Cellular Component: integral component of membrane (GO:0016021);;	--	Calcium-dependent channel, 7TM region, putative phosphate;; Late exocytosis, associated with Golgi transport;; Cytosolic domain of 10TM putative phosphate transporter	CSC1-like protein At3g54510 OS=Arabidopsis thaliana OX=3702 GN=At3g54510 PE=3 SV=1	PREDICTED: CSC1-like protein At3g54510 isoform X1 [Fragaria vesca subsp. vesca]
c215566.graph_c0	0	0	0	3.7	5.67	2.99	3.31026e-20	5.00146	up	Cellular Component: membrane (GO:0016020);;	--	short chain dehydrogenase;; Enoyl-(Acyl carrier protein) reductase;; KR domain	3-oxoacyl-[acyl-carrier-protein] reductase, chloroplastic OS=Arabidopsis thaliana OX=3702 GN=At1g24360 PE=1 SV=2	putative retinol dehydrogenase 8 protein [Botrytis cinerea BcDW1]
c274930.graph_c0	0	0	0	1.44	0.99	0.57	0.000282679	2.375	up	Cellular Component: integral component of membrane (GO:0016021);;	--	--	--	hypothetical protein FAVG1_05072 [Fusarium avenaceum]
c213624.graph_c0	0	0	0	1.13	4.32	0.39	0.000498985	2.2833	up	--	--	Ubiquitin interaction motif	--	--
c243114.graph_c0	35.18	35.87	38.33	2.41	2.15	3.07	2.40493e-133	-3.80484	down	Molecular Function: malate synthase activity (GO:0004474);; Biological Process: glyoxylate cycle (GO:0006097);; Biological Process: tricarboxylic acid cycle (GO:0006099);;	K01638|0|fve:101303992|K01638 malate synthase [EC:2.3.3.9] | (RefSeq) malate synthase, glyoxysomal	Malate synthase;; HpcH/HpaI aldolase/citrate lyase family	Malate synthase, glyoxysomal OS=Ricinus communis OX=3988 PE=2 SV=1	PREDICTED: malate synthase, glyoxysomal [Fragaria vesca subsp. vesca]
c245829.graph_c0	1.09	1.88	1.16	0	0.09	0	0.000153563	-2.44262	down	--	--	Nucleopolyhedrovirus p26 protein	--	--
c148231.graph_c0	12.49	9.08	12.58	2.53	2.4	1.35	2.8268e-24	-2.39984	down	Cellular Component: cytosol (GO:0005829);; Biological Process: flavonoid biosynthetic process (GO:0009813);; Cellular Component: integral component of membrane (GO:0016021);; Cellular Component: intracellular membrane-bounded organelle (GO:0043231);; Biological Process: flavonoid glucuronidation (GO:0052696);; Molecular Function: quercetin 3-O-glucosyltransferase activity (GO:0080043);; Molecular…	--	UDP-glucoronosyl and UDP-glucosyl transferase	UDP-glycosyltransferase 91C1 OS=Arabidopsis thaliana OX=3702 GN=UGT91C1 PE=2 SV=1	PREDICTED: UDP-glycosyltransferase 91C1 [Fragaria vesca subsp. vesca]
c149699.graph_c0	0	0	0	0.21	1.39	0.2	0.000207863	2.42231	up	Cellular Component: cell part (GO:0044464);;	K17917|5.25424e-14|obr:102721510|K17917 sorting nexin-1/2 | (RefSeq) sorting nexin 1	PX domain;; Vps5 C terminal like	Sorting nexin 1 OS=Arabidopsis thaliana OX=3702 GN=SNX1 PE=1 SV=1	SORTING NEXIN [Klebsormidium nitens]
c266316.graph_c2	58.34	64.14	57.9	12.61	10.87	10.85	1.9316e-61	-2.39547	down	Molecular Function: DNA binding (GO:0003677);;	K09422|1.50665e-120|fve:101295899|K09422 myb proto-oncogene protein, plant | (RefSeq) transcription factor MYB108	--	Transcription factor MYB108 OS=Arabidopsis thaliana OX=3702 GN=MYB108 PE=1 SV=1	putative MYB transcription factor [Rosa rugosa]
c262037.graph_c3	1.7	2.09	1.33	2.49	14.85	4.8	0.000366057	2.00946	up	Molecular Function: nucleic acid binding (GO:0003676);; Molecular Function: helicase activity (GO:0004386);; Molecular Function: ATP binding (GO:0005524);;	K03257|1.09656e-78|olu:OSTLU_32748|K03257 translation initiation factor 4A | (RefSeq) hypothetical protein	DEAD/DEAH box helicase;; Type III restriction enzyme, res subunit	Eukaryotic initiation factor 4A-13 (Fragment) OS=Nicotiana tabacum OX=4097 PE=2 SV=1	ATP-dependent RNA helicase eIF4A [Spizellomyces punctatus DAOM BR117]
c214326.graph_c0	3.1	5.69	2.57	0	0	0	2.10151e-26	-5.6083	down	--	--	Putative stress-responsive nuclear envelope protein;; SAP domain;; HeH/LEM domain;; Slx4 endonuclease	--	Stress response protein ish1 [Valsa mali var. pyri]
c266165.graph_c0	0	0	0	3.59	3.44	1.22	2.89112e-08	3.41274	up	--	--	--	--	hypothetical protein CB0940_03530 [Cercospora beticola]
c150898.graph_c0	0	0	0	0.13	1.98	0.3	0.000472261	2.29179	up	--	K15538|2.65511e-71|cvr:CHLNCDRAFT_134058|K15538 glycoprotein endo-alpha-1,2-mannosidase [EC:3.2.1.130] | (RefSeq) hypothetical protein	Glycosyl hydrolase family 99	--	uncharacterized protein [Blastocystis hominis]
c263540.graph_c1	14.88	15.83	12.76	1.4	2.66	3.29	6.51649e-13	-2.37779	down	Molecular Function: squalene monooxygenase activity (GO:0004506);; Cellular Component: integral component of membrane (GO:0016021);; Molecular Function: flavin adenine dinucleotide binding (GO:0050660);; Biological Process: oxidation-reduction process (GO:0055114);;	K00511|6.7739e-73|fve:101313461|K00511 squalene monooxygenase [EC:1.14.14.17] | (RefSeq) squalene monooxygenase-like	Squalene epoxidase	Squalene monooxygenase OS=Panax ginseng OX=4054 PE=2 SV=1	PREDICTED: squalene monooxygenase-like [Fragaria vesca subsp. vesca]
c266800.graph_c0	1.35	2.03	1.07	1.79	0.21	0.71	9.56639e-06	-2.47513	down	Biological Process: positive regulation of sexual sporulation resulting in formation of a cellular spore (GO:0043941);;	--	--	--	hypothetical protein LY89DRAFT_583215 [Phialocephala scopiformis]
c259815.graph_c0	0.31	0.05	0.05	2.6	2.6	0.54	0.000189959	2.31493	up	--	--	Phosphatidylethanolamine-binding protein	--	hypothetical protein CBOM_00130 [Ceraceosorus bombacis]
c148748.graph_c0	0	0	0	0.16	4.14	0.63	7.91022e-05	2.56361	up	Cellular Component: endoplasmic reticulum membrane (GO:0005789);; Cellular Component: Golgi apparatus (GO:0005794);; Biological Process: protein retention in ER lumen (GO:0006621);; Biological Process: protein transport (GO:0015031);; Cellular Component: integral component of membrane (GO:0016021);; Molecular Function: ER retention sequence binding (GO:0046923);;	K10949|1.14551e-61|brp:103828588|K10949 ER lumen protein retaining receptor | (RefSeq) ER lumen protein-retaining receptor B	ER lumen protein retaining receptor	ER lumen protein-retaining receptor B OS=Arabidopsis thaliana OX=3702 GN=ERD2B PE=1 SV=1	ER lumen protein retaining receptor [Syncephalastrum racemosum]
c256936.graph_c0	0.12	0	0	1.57	1.83	2.98	3.36093e-05	2.64097	up	Molecular Function: structural constituent of ribosome (GO:0003735);; Cellular Component: ribosome (GO:0005840);; Biological Process: translation (GO:0006412);; Molecular Function: rRNA binding (GO:0019843);; Molecular Function: metal ion binding (GO:0046872);;	K02922|4.57146e-29|csl:COCSUDRAFT_32959|K02922 large subunit ribosomal protein L37e | (RefSeq) ribosomal protein L37 component of cytosolic 80S ribosome and 60S large subunit	Ribosomal protein L37e	60S ribosomal protein L37-2 OS=Arabidopsis thaliana OX=3702 GN=RPL37B PE=3 SV=2	Ribosomal protein L37 [Tolypocladium capitatum]
c266275.graph_c0	0	0	0	1.5	1.12	0.74	6.34871e-10	3.70301	up	Cellular Component: cell cortex of cell tip (GO:0051285);;	--	--	--	PH domain-containing protein [Rutstroemia sp. NJR-2017a BVV2]
c267415.graph_c0	0.31	1.05	0.48	8.19	8.29	6.88	4.16187e-26	3.26122	up	Molecular Function: protein serine/threonine kinase activity (GO:0004674);; Molecular Function: ATP binding (GO:0005524);; Biological Process: protein phosphorylation (GO:0006468);;	--	Protein kinase domain;; Protein tyrosine kinase;; Protein kinase domain;; Protein tyrosine kinase	CBL-interacting protein kinase 6 OS=Oryza sativa subsp. japonica OX=39947 GN=CIPK6 PE=2 SV=1	similar to calcium/calmodulin-dependent protein kinase [Botrytis cinerea T4]
c268306.graph_c1	0	0	0	2.04	5.8	2.69	1.66275e-07	3.2563	up	Molecular Function: GTPase activity (GO:0003924);; Molecular Function: structural constituent of cytoskeleton (GO:0005200);; Molecular Function: GTP binding (GO:0005525);; Cellular Component: cytoplasm (GO:0005737);; Cellular Component: microtubule (GO:0005874);; Biological Process: microtubule-based process (GO:0007017);; Cellular Component: integral component of membrane (GO:0016021);;	K07375|5.19786e-80|mdm:103418801|K07375 tubulin beta | (RefSeq) tubulin beta chain-like	Tubulin/FtsZ family, GTPase domain;; Misato Segment II tubulin-like domain	Tubulin beta chain OS=Volvox carteri OX=3067 GN=TUBB1 PE=3 SV=1	tubulin beta-4B chain, partial [Batrachochytrium salamandrivorans]
c147236.graph_c0	0.9	2.68	0.98	0	0	0	2.12786e-10	-3.81865	down	--	--	--	--	hypothetical protein VP1G_00197 [Valsa mali var. pyri]
c214876.graph_c0	0	0	0	0.61	2.14	0.35	1.95631e-05	2.74759	up	--	--	BMP and activin membrane-bound inhibitor (BAMBI) N-terminal domain	--	--
c265424.graph_c0	0	0.45	0	10.15	7.82	4.88	9.6734e-10	3.52311	up	Biological Process: cellular response to heat (GO:0034605);; Biological Process: sterigmatocystin biosynthetic process (GO:0045461);; Biological Process: cellular response to farnesol (GO:0097308);;	--	--	--	hypothetical protein MYCTH_2300099 [Thermothelomyces thermophila ATCC 42464]
c270942.graph_c0	5.43	3.33	4.34	0	0.14	0	5.49944e-09	-3.45233	down	--	--	--	--	--
c231477.graph_c2	0	0	0	1.52	1.57	0.23	9.33073e-05	2.53859	up	--	--	Collagen triple helix repeat (20 copies)	--	--
c270583.graph_c0	0	0	0	4.8	14.3	3.16	2.82689e-16	4.69036	up	Biological Process: cytoplasmic translation (GO:0002181);; Molecular Function: structural constituent of ribosome (GO:0003735);; Cellular Component: nucleolus (GO:0005730);; Molecular Function: rRNA binding (GO:0019843);; Cellular Component: cytosolic small ribosomal subunit (GO:0022627);;	K02987|2.88397e-132|csl:COCSUDRAFT_65295|K02987 small subunit ribosomal protein S4e | (RefSeq) ribosomal protein S4 component of cytosolic 80S ribosome and 40S small subunit	Ribosomal family S4e;; 40S ribosomal protein S4 C-terminus;; RS4NT (NUC023) domain;; S4 domain;; KOW motif	40S ribosomal protein S4 OS=Solanum tuberosum OX=4113 GN=RPS4 PE=2 SV=1	hypothetical protein CERSUDRAFT_112935 [Gelatoporia subvermispora B]
c148802.graph_c0	0	0	0	1.37	1.18	1.85	4.71701e-15	4.43923	up	Cellular Component: integral component of membrane (GO:0016021);;	--	Opy2 protein	--	related to OPY2 protein [Fusarium oxysporum]
c263217.graph_c0	0.12	0.15	0.09	2.79	2.97	1.42	6.12698e-14	3.4756	up	--	--	Transglycosylase SLT domain	--	PEPTIDASE-RELATED [Ceraceosorus bombacis]
c264086.graph_c0	0.12	0.25	0.08	2.78	2.26	1.91	7.677e-16	3.37154	up	Cellular Component: lysosomal membrane (GO:0005765);; Biological Process: transport (GO:0006810);; Cellular Component: integral component of membrane (GO:0016021);; Molecular Function: cobalamin binding (GO:0031419);;	--	LMBR1-like membrane protein	--	hypothetical protein BC1G_01863 [Botrytis cinerea B05.10]
c212092.graph_c0	2.95	2.64	3.14	0.14	0.5	0.43	3.43619e-05	-2.26444	down	--	--	--	--	hypothetical protein PRUPE_4G084800 [Prunus persica]
c264059.graph_c0	0	0.21	0.12	4.31	3.66	2.85	2.45464e-21	4.15508	up	Molecular Function: structural constituent of ribosome (GO:0003735);; Biological Process: translation (GO:0006412);; Biological Process: transport (GO:0006810);; Cellular Component: integral component of membrane (GO:0016021);;	K13354|3.37964e-17|pxb:103942911|K13354 solute carrier family 25 (peroxisomal adenine nucleotide transporter), member 17 | (RefSeq) peroxisomal membrane protein PMP34-like	Mitochondrial carrier protein	Peroxisomal nicotinamide adenine dinucleotide carrier OS=Arabidopsis thaliana OX=3702 GN=PXN PE=1 SV=1	hypothetical protein BC1G_14122 [Botrytis cinerea B05.10]
c260627.graph_c0	2.04	1.61	2.23	0	0	0	5.31663e-09	-3.52858	down	Cellular Component: membrane (GO:0016020);;	--	Stigma-specific protein, Stig1	Stigma-specific STIG1-like protein 1 OS=Arabidopsis thaliana OX=3702 GN=At4g26880 PE=3 SV=1	PREDICTED: stigma-specific STIG1-like protein 1 [Fragaria vesca subsp. vesca]
c146260.graph_c1	0.47	1.89	0.74	0	0	0	8.91562e-05	-2.54342	down	--	K20523|7.64477e-18|pop:POPTR_0004s06110g|K20523 SH3 domain-containing YSC84-like protein 1 | (RefSeq) POPTRDRAFT_800432; hypothetical protein	Las17-binding protein actin regulator	--	SH3 domain-containing YSC84-like protein 1 [Valsa mali var. pyri]
c253793.graph_c0	0	0	0	0.25	1.5	0.5	0.000465803	2.29697	up	Molecular Function: calcium-transporting ATPase activity (GO:0005388);; Molecular Function: ATP binding (GO:0005524);; Cellular Component: integral component of membrane (GO:0016021);; Cellular Component: sarcoplasmic reticulum membrane (GO:0033017);; Molecular Function: metal ion binding (GO:0046872);; Biological Process: calcium ion transmembrane transport (GO:0070588);;	K01537|9.71867e-108|dosa:Os03t0730800-01|K01537 Ca2+-transporting ATPase [EC:3.6.3.8] | (RAP-DB) Os03g0730800; Calcium-transporting ATPase 3, endoplasmic reticulum-type (EC 3.6.3.8).	E1-E2 ATPase;; Cation transport ATPase (P-type)	Calcium-transporting ATPase 3, endoplasmic reticulum-type OS=Arabidopsis thaliana OX=3702 GN=ECA3 PE=2 SV=3	predicted protein [Hordeum vulgare subsp. vulgare]
c243828.graph_c0	0	0	0	0.36	2.72	0.26	4.26098e-06	2.94109	up	Molecular Function: catalytic activity (GO:0003824);; Biological Process: cellular process (GO:0009987);; Molecular Function: metal ion binding (GO:0046872);;	K04506|7.53399e-09|vvi:100257109|K04506 E3 ubiquitin-protein ligase SIAH1 [EC:2.3.2.27] | (RefSeq) E3 ubiquitin-protein ligase SINAT3	TRAF-type zinc finger;; Zinc finger, C3HC4 type (RING finger)	Putative E3 ubiquitin-protein ligase SINAT1 OS=Arabidopsis thaliana OX=3702 GN=SINAT1 PE=1 SV=1	ubiquitin ligase 2, partial [Symbiodinium sp. C3]
c243177.graph_c2	0	0	0	1.77	2.03	3.08	3.12393e-12	4.07217	up	Molecular Function: transcription factor activity, sequence-specific DNA binding (GO:0003700);; Biological Process: regulation of transcription, DNA-templated (GO:0006355);; Molecular Function: sequence-specific DNA binding (GO:0043565);;	--	--	--	hypothetical protein FPOA_09618 [Fusarium poae]
c259466.graph_c0	0	0	0	1.7	1.87	1.88	2.03865e-16	4.57545	up	Molecular Function: RNA polymerase II transcription cofactor activity (GO:0001104);; Molecular Function: glucose-6-phosphate dehydrogenase activity (GO:0004345);; Cellular Component: cytoplasm (GO:0005737);; Biological Process: glucose metabolic process (GO:0006006);; Biological Process: regulation of transcription from RNA polymerase II promoter (GO:0006357);; Biological Process: NADPH regenerat…	K00036|8.54988e-177|ppp:PHYPADRAFT_110277|K00036 glucose-6-phosphate 1-dehydrogenase [EC:1.1.1.49 1.1.1.363] | (RefSeq) hypothetical protein	Glucose-6-phosphate dehydrogenase, C-terminal domain;; Glucose-6-phosphate dehydrogenase, NAD binding domain	Glucose-6-phosphate 1-dehydrogenase, cytoplasmic isoform OS=Solanum tuberosum OX=4113 GN=G6PDH PE=2 SV=1	hypothetical protein FGRA07_04117 [Fusarium graminearum]
c249591.graph_c1	0.83	1.94	0.87	0	0	0	1.36314e-10	-3.83364	down	--	--	--	--	hypothetical protein VM1G_01912 [Valsa mali]
c271536.graph_c0	0.11	0.23	0.23	1.9	2.25	2.09	0.000209083	2.24282	up	Molecular Function: protein histidine kinase activity (GO:0004673);; Biological Process: peptidyl-histidine phosphorylation (GO:0018106);;	--	X8 domain	Glucan endo-1,3-beta-glucosidase OS=Triticum aestivum OX=4565 GN=GLC1 PE=2 SV=1	PREDICTED: glucan endo-1,3-beta-glucosidase [Fragaria vesca subsp. vesca]
c147204.graph_c0	2.92	4.92	2.37	0	0	0	7.62611e-06	-2.84926	down	--	--	Mitochondrial ATP synthase coupling factor 6	--	--
c265344.graph_c0	0	0	0	3.78	3.76	3.39	3.69662e-20	4.95914	up	--	--	--	--	hypothetical protein PDE_04474 [Penicillium oxalicum 114-2]
c242949.graph_c0	0	0	0	1.24	2.31	1.62	5.12213e-08	3.35103	up	--	--	cAMP-regulated phosphoprotein/endosulfine conserved region	--	hypothetical protein FPOA_02918 [Fusarium poae]
c250664.graph_c1	0	0	0	2.44	7.36	1.48	1.18625e-14	4.48634	up	--	--	Intracellular hyaluronan-binding protein 4 N-terminal;; Hyaluronan / mRNA binding family	--	--
c255745.graph_c0	42.52	32.76	40.1	0.19	0.62	1.16	1.45935e-22	-4.69013	down	--	--	Troponin	--	--
c148700.graph_c0	0.54	0	0.43	4.5	7.18	7.83	6.93427e-09	3.13877	up	Molecular Function: enzyme inhibitor activity (GO:0004857);; Biological Process: negative regulation of catalytic activity (GO:0043086);;	--	Plant invertase/pectin methylesterase inhibitor	Pectinesterase inhibitor 3 OS=Arabidopsis thaliana OX=3702 GN=PMEI3 PE=2 SV=1	PREDICTED: 21 kDa protein [Fragaria vesca subsp. vesca]
c255345.graph_c0	4.42	6.07	4.53	0.71	0.59	0.84	2.32219e-07	-2.37883	down	Molecular Function: NADPH dehydrogenase activity (GO:0003959);; Cellular Component: peroxisome (GO:0005777);; Biological Process: jasmonic acid biosynthetic process (GO:0009695);; Molecular Function: FMN binding (GO:0010181);; Molecular Function: 12-oxophytodienoate reductase activity (GO:0016629);; Biological Process: oxylipin biosynthetic process (GO:0031408);; Biological Process: oxidation-red…	K05894|6.16013e-64|fve:101293036|K05894 12-oxophytodienoic acid reductase [EC:1.3.1.42] | (RefSeq) 12-oxophytodienoate reductase 3-like	NADH:flavin oxidoreductase / NADH oxidase family	12-oxophytodienoate reductase 3 OS=Solanum lycopersicum OX=4081 GN=OPR3 PE=1 SV=1	PREDICTED: 12-oxophytodienoate reductase 3-like [Fragaria vesca subsp. vesca]
c147389.graph_c0	8.81	5.07	6.73	0.09	0.2	0	1.01482e-20	-4.58332	down	Molecular Function: peptidase activity (GO:0008233);;	--	Trypsin	--	hypothetical protein SNOG_05978 [Parastagonospora nodorum SN15]
c219642.graph_c0	0	0	0	0.7	2.58	0.87	5.39352e-05	2.61223	up	Molecular Function: organic cyclic compound binding (GO:0097159);; Molecular Function: heterocyclic compound binding (GO:1901363);;	--	--	--	predicted protein [Hordeum vulgare subsp. vulgare]
c147870.graph_c0	14.68	16.92	15.8	0.38	0.83	0.5	1.09397e-31	-4.26862	down	Cellular Component: ribosome (GO:0005840);;	K02872|1.02001e-69|pxb:103942613|K02872 large subunit ribosomal protein L13Ae | (RefSeq) 60S ribosomal protein L13a-like	Ribosomal protein L13	60S ribosomal protein L13a OS=Cyanophora paradoxa OX=2762 PE=2 SV=1	60S ribosomal protein L16 [Basidiobolus meristosporus CBS 931.73]
c270432.graph_c0	0	0	0	3.05	14.34	3.87	7.78878e-14	4.38402	up	Cellular Component: membrane (GO:0016020);;	K09481|1.23979e-11|rcu:8286033|K09481 protein transport protein SEC61 subunit beta | (RefSeq) protein transport protein Sec61 subunit beta	Sec61beta family	Protein transport protein Sec61 subunit beta OS=Arabidopsis thaliana OX=3702 GN=At2g45070 PE=1 SV=1	Pre protein translocase Sec Sec61-beta subunit [Mortierella elongata AG-77]
c261424.graph_c0	15.23	16.88	13.81	0.16	0.4	0.46	1.6286e-60	-5.06638	down	Molecular Function: structural constituent of ribosome (GO:0003735);; Cellular Component: ribosome (GO:0005840);; Biological Process: translation (GO:0006412);;	K02930|1.60477e-133|vra:106756665|K02930 large subunit ribosomal protein L4e | (RefSeq) 60S ribosomal protein L4-like	Ribosomal protein L4/L1 family;; 60S ribosomal protein L4 C-terminal domain	60S ribosomal protein L4-1 OS=Arabidopsis thaliana OX=3702 GN=RPL4A PE=1 SV=1	predicted protein [Hordeum vulgare subsp. vulgare]
c272027.graph_c0	1.23	1.73	1.36	0	0	0	1.11935e-07	-3.273	down	Molecular Function: oxidoreductase activity (GO:0016491);; Biological Process: oxidation-reduction process (GO:0055114);;	--	Aldo/keto reductase family	NADPH-dependent aldo-keto reductase, chloroplastic OS=Arabidopsis thaliana OX=3702 GN=AKR4C9 PE=1 SV=1	Glycerol 2-dehydrogenase (NADP(+)) [Valsa mali var. pyri]
c196751.graph_c0	0.29	0.64	0.11	4	2.85	2.68	2.58213e-08	2.60068	up	Molecular Function: ATP binding (GO:0005524);; Molecular Function: ligase activity (GO:0016874);;	K06689|4.6475e-90|ccp:CHC_T00004379001|K06689 ubiquitin-conjugating enzyme E2 D [EC:2.3.2.23] | (RefSeq) hypothetical protein	Ubiquitin-conjugating enzyme	Ubiquitin-conjugating enzyme E2 5A OS=Oryza sativa subsp. japonica OX=39947 GN=UBC5A PE=2 SV=1	ubiquitin-conjugating enzyme E2-16 kDa [Botrytis cinerea B05.10]
c216701.graph_c0	1.11	0.9	1.31	0.04	0	0	3.01643e-11	-3.80053	down	Molecular Function: magnesium ion binding (GO:0000287);; Molecular Function: isocitrate dehydrogenase (NAD+) activity (GO:0004449);; Cellular Component: mitochondrion (GO:0005739);; Biological Process: tricarboxylic acid cycle (GO:0006099);; Biological Process: isocitrate metabolic process (GO:0006102);; Molecular Function: NAD binding (GO:0051287);;	K00030|4.95239e-137|csl:COCSUDRAFT_65965|K00030 isocitrate dehydrogenase (NAD+) [EC:1.1.1.41] | (RefSeq) isocitrate dehydrogenase, NAD-dependent	Isocitrate/isopropylmalate dehydrogenase	Isocitrate dehydrogenase [NAD] catalytic subunit 5, mitochondrial OS=Arabidopsis thaliana OX=3702 GN=IDH5 PE=1 SV=1	isocitrate dehydrogenase, NAD-dependent [Coccomyxa subellipsoidea C-169]
c269569.graph_c1	0.7	0.77	0.72	13.3	11.56	6.89	6.89945e-36	3.55866	up	Cellular Component: integral component of plasma membrane (GO:0005887);; Molecular Function: galactose:proton symporter activity (GO:0015517);; Molecular Function: arabinose:proton symporter activity (GO:0015518);; Molecular Function: fucose:proton symporter activity (GO:0015535);; Biological Process: arabinose transport (GO:0015751);; Biological Process: fructose transport (GO:0015755);; Biologi…	K02429|4.10902e-82|ppp:PHYPADRAFT_173818|K02429 MFS transporter, FHS family, L-fucose permease | (RefSeq) hypothetical protein	Major Facilitator Superfamily;; Sugar (and other) transporter	--	MFS general substrate transporter [Glonium stellatum]
c266085.graph_c0	0.97	1.23	1.05	11.03	11.49	11.97	8.03763e-30	2.85972	up	Molecular Function: phosphoglycerate dehydrogenase activity (GO:0004617);; Cellular Component: cytosol (GO:0005829);; Molecular Function: formate dehydrogenase (NAD+) activity (GO:0008863);; Biological Process: serine family amino acid biosynthetic process (GO:0009070);; Biological Process: formate catabolic process (GO:0042183);; Molecular Function: NAD binding (GO:0051287);; Biological Process:…	K00122|2.68504e-148|gsl:Gasu_34200|K00122 formate dehydrogenase [EC:1.2.1.2] | (RefSeq) NAD-dependent formate dehydrogenase	D-isomer specific 2-hydroxyacid dehydrogenase, NAD binding domain;; D-isomer specific 2-hydroxyacid dehydrogenase, catalytic domain	Formate dehydrogenase 2, mitochondrial OS=Oryza sativa subsp. japonica OX=39947 GN=Os06g0486900 PE=2 SV=1	similar to NAD-dependent formate dehydrogenase [Botrytis cinerea T4]
c146425.graph_c0	0	0	0	0.42	1.78	0.57	3.23119e-05	2.68121	up	--	--	Helix-loop-helix DNA-binding domain	--	--
c271513.graph_c0	1.23	2.96	1.52	0	0	0	6.21715e-11	-3.88681	down	Molecular Function: hydrolase activity, hydrolyzing O-glycosyl compounds (GO:0004553);; Cellular Component: extracellular region (GO:0005576);; Biological Process: cellulose catabolic process (GO:0030245);; Molecular Function: cellulose binding (GO:0030248);;	K19668|4.52442e-35|ccp:CHC_T00010029001|K19668 cellulose 1,4-beta-cellobiosidase [EC:3.2.1.91] | (RefSeq) exoglucanase 3 1,4-beta-cellobiohydrolase3 family GH6, Exoglucanase 3 (Pyrenophora tritici-repentis (strain Pt-1C-BFP)), Predicted CDS Pa_4_2420 (Podospora anserina)	Glycosyl hydrolases family 6	--	glycoside hydrolase family 6 protein [Oidiodendron maius Zn]
c226189.graph_c0	0	0	0	1.37	4.14	0.42	3.58969e-06	2.9554	up	--	--	B-cell receptor-associated protein 31-like	--	Endoplasmic reticulum transmembrane protein 3 [Choanephora cucurbitarum]
c272228.graph_c0	0	0	0	1.14	0.57	1.87	1.16388e-06	3.06598	up	Molecular Function: chitinase activity (GO:0004568);; Biological Process: carbohydrate metabolic process (GO:0005975);; Biological Process: chitin catabolic process (GO:0006032);;	K01183|4.24358e-24|bna:106437640|K01183 chitinase [EC:3.2.1.14] | (RefSeq) chitotriosidase-1-like	Glycosyl hydrolases family 18	Class V chitinase OS=Arabidopsis thaliana OX=3702 GN=ChiC PE=1 SV=1	glycosyl hydrolase family 18 [Fusarium langsethiae]
c262546.graph_c0	0.26	0.82	0.2	2.81	2.74	3.37	7.6218e-07	2.34095	up	Cellular Component: phosphopyruvate hydratase complex (GO:0000015);; Molecular Function: magnesium ion binding (GO:0000287);; Molecular Function: translation initiation factor activity (GO:0003743);; Molecular Function: phosphopyruvate hydratase activity (GO:0004634);; Cellular Component: eukaryotic translation initiation factor 3 complex (GO:0005852);; Biological Process: glycolytic process (GO:…	K01689|0|mpp:MICPUCDRAFT_43957|K01689 enolase [EC:4.2.1.11] | (RefSeq) hypothetical protein	Enolase, C-terminal TIM barrel domain;; Enolase, N-terminal domain	Enolase 1, chloroplastic OS=Arabidopsis thaliana OX=3702 GN=ENO1 PE=1 SV=1	putative enolase protein [Botrytis cinerea BcDW1]
c251584.graph_c0	1.3	1.76	1.28	9.86	7.88	9.66	8.00313e-32	2.53701	up	Molecular Function: xylan 1,4-beta-xylosidase activity (GO:0009044);; Cellular Component: plant-type cell wall (GO:0009505);; Biological Process: arabinan catabolic process (GO:0031222);; Biological Process: xylan catabolic process (GO:0045493);; Molecular Function: alpha-L-arabinofuranosidase activity (GO:0046556);;	K15920|0|fve:101302560|K15920 beta-D-xylosidase 4 [EC:3.2.1.37] | (RefSeq) beta-xylosidase/alpha-L-arabinofuranosidase 2-like	Glycosyl hydrolase family 3 C-terminal domain;; Glycosyl hydrolase family 3 N terminal domain;; Fibronectin type III-like domain	Beta-xylosidase/alpha-L-arabinofuranosidase 2 OS=Medicago sativa subsp. varia OX=36902 GN=Xyl2 PE=2 SV=1	PREDICTED: beta-xylosidase/alpha-L-arabinofuranosidase 2-like isoform X1 [Fragaria vesca subsp. vesca]
c272480.graph_c0	0	0	0	0.4	1.66	1.78	1.85362e-05	2.75206	up	--	--	Haemolymph juvenile hormone binding protein (JHBP)	--	--
c271042.graph_c0	1.14	1.3	2.54	14.54	10.4	15.36	2.25336e-12	2.68294	up	Cellular Component: nucleus (GO:0005634);; Biological Process: response to light stimulus (GO:0009416);; Biological Process: regulation of flower development (GO:0009909);;	--	--	Zinc finger protein CONSTANS-LIKE 4 OS=Arabidopsis thaliana OX=3702 GN=COL4 PE=2 SV=2	zinc finger protein CONSTANS-LIKE 5 [Jatropha curcas]
c265247.graph_c7	0.85	0.46	0.43	2.51	4.47	3.95	3.50969e-09	2.3361	up	--	--	Transcriptional repressor, ovate;; DNA-binding domain	Transcription repressor OFP4 OS=Arabidopsis thaliana OX=3702 GN=OFP4 PE=1 SV=1	PREDICTED: transcription repressor OFP4 [Fragaria vesca subsp. vesca]
c270128.graph_c0	0	0	0	2.53	18.26	6.73	1.69999e-10	3.87426	up	Molecular Function: structural constituent of ribosome (GO:0003735);; Biological Process: translation (GO:0006412);; Cellular Component: cytosolic large ribosomal subunit (GO:0022625);; Molecular Function: large ribosomal subunit rRNA binding (GO:0070180);;	K02894|1.0683e-81|bdi:100838831|K02894 large subunit ribosomal protein L23e | (RefSeq) 60S ribosomal protein L23	Ribosomal protein L14p/L23e	60S ribosomal protein L23 OS=Nicotiana tabacum OX=4097 GN=RPL23 PE=2 SV=1	hypothetical protein AXG93_2891s1450 [Marchantia polymorpha subsp. ruderalis]
c256943.graph_c0	0.63	1.35	0.8	0	0.09	0	4.505e-05	-2.57741	down	--	--	Chitin binding Peritrophin-A domain	--	--
c148240.graph_c0	0	0	0	3.3	13.72	3.83	5.32256e-13	4.25424	up	Molecular Function: structural constituent of ribosome (GO:0003735);; Cellular Component: ribosome (GO:0005840);; Biological Process: translation (GO:0006412);;	K02995|1.06069e-81|vra:106758111|K02995 small subunit ribosomal protein S8e | (RefSeq) 40S ribosomal protein S8-like	Ribosomal protein S8e	40S ribosomal protein S8 OS=Zea mays OX=4577 GN=RPS8 PE=2 SV=2	predicted protein [Hordeum vulgare subsp. vulgare]
c267136.graph_c0	0.12	0.06	0	1.82	2.83	1.51	6.0833e-08	3.14548	up	--	--	--	--	hypothetical protein CFP56_79094 [Quercus suber]
c148858.graph_c0	1.5	1.76	1.38	0	0	0	2.12376e-05	-2.72359	down	--	--	Peptidase inhibitor I78 family	--	hypothetical protein VP1G_03296 [Valsa mali var. pyri]
c264004.graph_c1	0	0.04	0	2.53	26	2.94	0.00074742	2.20397	up	--	K08057|2.9041e-110|mpp:MICPUCDRAFT_44674|K08057 calreticulin | (RefSeq) hypothetical protein	Calreticulin family	Calreticulin OS=Prunus armeniaca OX=36596 PE=2 SV=1	calreticulin [Pinus taeda]
c150518.graph_c0	0.91	1.72	0.49	20.61	23.64	17.59	9.19317e-23	3.77371	up	--	--	--	--	predicted protein [Botrytis cinerea B05.10]
c260281.graph_c1	0.04	0	0	1.18	1.8	0.7	1.59065e-08	3.39306	up	Molecular Function: nucleotide binding (GO:0000166);; Molecular Function: nucleic acid binding (GO:0003676);; Cellular Component: nucleus (GO:0005634);; Biological Process: mRNA export from nucleus (GO:0006406);; Cellular Component: membrane (GO:0016020);;	K12881|4.5075e-08|obr:102707387|K12881 THO complex subunit 4 | (RefSeq) THO complex subunit 4A-like	RNA recognition motif. (a.k.a. RRM, RBD, or RNP domain);; C-terminal duplication domain of Friend of PRMT1	--	putative protein mlo3-like protein [Botrytis cinerea BcDW1]
c215144.graph_c0	0	0	0	2.37	21.11	4.86	2.01892e-05	2.75152	up	--	--	Thymosin beta-4 family	--	--
c214137.graph_c1	0	0	0	0.19	1.44	0.27	0.000813881	2.20339	up	--	--	Yippee zinc-binding/DNA-binding /Mis18, centromere assembly	Protein yippee-like At4g27745 OS=Arabidopsis thaliana OX=3702 GN=At4g27745 PE=3 SV=2	hypothetical protein VOLCADRAFT_82034 [Volvox carteri f. nagariensis]
c243039.graph_c1	9.6	11.86	12.63	1.9	0.37	1.3	5.43514e-12	-2.88019	down	Molecular Function: hydrolase activity, acting on glycosyl bonds (GO:0016798);;	K01188|7.67707e-78|fve:101297272|K01188 beta-glucosidase [EC:3.2.1.21] | (RefSeq) beta-glucosidase 13-like	Glycosyl hydrolase family 1	Beta-glucosidase 24 OS=Oryza sativa subsp. japonica OX=39947 GN=BGLU24 PE=2 SV=1	PREDICTED: beta-glucosidase 13-like [Fragaria vesca subsp. vesca]
c263742.graph_c0	0.1	0.21	0.23	1.38	1.5	1.15	5.19394e-08	2.42911	up	Biological Process: defense response to other organism (GO:0098542);;	--	--	--	hypothetical protein BC1G_14299 [Botrytis cinerea B05.10]
c250915.graph_c0	2.76	4.47	4.33	0	0	0	9.58097e-16	-4.51311	down	Cellular Component: extracellular region (GO:0005576);; Molecular Function: mannitol-1-phosphate 5-dehydrogenase activity (GO:0008926);; Biological Process: mannitol metabolic process (GO:0019594);; Molecular Function: coenzyme binding (GO:0050662);; Biological Process: oxidation-reduction process (GO:0055114);;	--	Mannitol dehydrogenase Rossmann domain;; Mannitol dehydrogenase C-terminal domain;; UDP-glucose/GDP-mannose dehydrogenase family, NAD binding domain	--	putative mannitol-1-phosphate 5-dehydrogenase [Diaporthe ampelina]
c212922.graph_c0	3.33	2.27	2.06	0	0.07	0.04	2.05282e-16	-4.25959	down	Molecular Function: actin binding (GO:0003779);; Cellular Component: cytoskeleton (GO:0005856);; Cellular Component: cell cortex (GO:0005938);; Biological Process: actin filament polymerization (GO:0030041);; Biological Process: regulation of actin cytoskeleton organization (GO:0032956);; Biological Process: regulation of cellular component biogenesis (GO:0044087);; Biological Process: cellular l…	K05759|1.10482e-26|bvg:104902322|K05759 profilin | (RefSeq) profilin	Profilin	Profilin OS=Musa acuminata OX=4641 PE=1 SV=1	Profilin conserved site domain-containing protein [Rozella allomycis CSF55]
c270923.graph_c0	0	0	0	1.48	13.87	1.46	9.87479e-10	3.76809	up	--	K09584|5.75754e-41|vra:106772080|K09584 protein disulfide-isomerase A6 [EC:5.3.4.1] | (RefSeq) probable protein disulfide-isomerase A6	Thioredoxin;; Thioredoxin-like domain;; Thioredoxin-like;; OST3 / OST6 family, transporter family;; F plasmid transfer operon protein	Probable protein disulfide-isomerase A6 OS=Medicago sativa OX=3879 PE=2 SV=1	hypothetical protein SPRG_06772 [Saprolegnia parasitica CBS 223.65]
c272592.graph_c0	0	0	0	1.14	0.75	1.71	5.1323e-07	3.1428	up	Molecular Function: transporter activity (GO:0005215);; Biological Process: transport (GO:0006810);; Cellular Component: integral component of membrane (GO:0016021);;	K09872|6.3705e-27|ppp:PHYPADRAFT_209703|K09872 aquaporin PIP | (RefSeq) hypothetical protein	Major intrinsic protein	Probable aquaporin PIP-type 7a OS=Pisum sativum OX=3888 GN=TRG-31 PE=2 SV=2	hypothetical protein FGSG_03680 [Fusarium graminearum PH-1]
c263773.graph_c1	0.16	0.25	0.06	2.36	2.15	1.99	1.80913e-13	3.17994	up	Cellular Component: transcription factor TFIIIB complex (GO:0000126);; Molecular Function: RNA polymerase II core promoter sequence-specific DNA binding (GO:0000979);; Molecular Function: transcription factor activity, RNA polymerase II core promoter sequence-specific (GO:0000983);; Molecular Function: RNA polymerase III regulatory region DNA binding (GO:0001016);; Molecular Function: RNA polymer…	K03120|1.53112e-104|ppp:PHYPADRAFT_115252|K03120 transcription initiation factor TFIID TATA-box-binding protein | (RefSeq) GTF1502.2; TATA-box binding protein, component of TFIID and TFIIIB	Transcription factor TFIID (or TATA-binding protein, TBP)	TATA-box-binding protein OS=Glycine max OX=3847 GN=TBP1 PE=2 SV=1	transcription initiation factor TFIID, TATA binding protein [Botrytis cinerea B05.10]
c181704.graph_c0	5.04	9.24	6.33	0	0	0	4.68389e-30	-5.84986	down	--	--	--	--	hypothetical protein VP1G_03593 [Valsa mali var. pyri]
c269662.graph_c1	0.22	0.32	0.23	3.55	3.77	2.04	2.3179e-11	2.64983	up	Molecular Function: phosphoenolpyruvate carboxykinase (ATP) activity (GO:0004612);; Molecular Function: ATP binding (GO:0005524);; Cellular Component: cytosol (GO:0005829);; Biological Process: gluconeogenesis (GO:0006094);; Molecular Function: kinase activity (GO:0016301);; Biological Process: phosphorylation (GO:0016310);;	K01610|0|cvr:CHLNCDRAFT_56532|K01610 phosphoenolpyruvate carboxykinase (ATP) [EC:4.1.1.49] | (RefSeq) hypothetical protein	Phosphoenolpyruvate carboxykinase	Phosphoenolpyruvate carboxykinase (ATP) OS=Arabidopsis thaliana OX=3702 GN=PCKA PE=1 SV=1	hypothetical protein B0A48_05533 [Rachicladosporium antarcticum]
c261826.graph_c0	0	0	0	3.1	11.81	2.47	1.25394e-12	4.21866	up	Biological Process: protein peptidyl-prolyl isomerization (GO:0000413);; Molecular Function: peptidyl-prolyl cis-trans isomerase activity (GO:0003755);; Biological Process: protein folding (GO:0006457);;	--	Cyclophilin type peptidyl-prolyl cis-trans isomerase/CLD	Peptidyl-prolyl cis-trans isomerase CYP18-3 OS=Arabidopsis thaliana OX=3702 GN=CYP18-3 PE=1 SV=1	cyclophilin A [Catenaria anguillulae PL171]
c239892.graph_c0	0	0.08	0	2.23	2.36	1.38	7.09675e-08	3.24951	up	--	--	CFEM domain	--	putative cfem domain-containing protein [Botrytis cinerea BcDW1]
c256940.graph_c1	0.29	0.17	0.43	4.11	4.53	2.92	2.13289e-15	3.2014	up	--	--	CHRD domain	--	CHRD [Ceraceosorus bombacis]
c265369.graph_c0	0.65	2.07	0.77	0.17	0.04	0.09	0.00023464	-2.27087	down	Cellular Component: membrane (GO:0016020);; Molecular Function: oxidoreductase activity (GO:0016491);; Molecular Function: metal ion binding (GO:0046872);;	--	Cytochrome P450	--	hypothetical protein jhhlp_005397 [Lomentospora prolificans]
c268271.graph_c0	0	0.06	0	2.9	1.77	2.4	3.96528e-18	4.54989	up	Cellular Component: nuclear pore (GO:0005643);; Biological Process: nucleocytoplasmic transport (GO:0006913);; Cellular Component: integral component of membrane (GO:0016021);; Molecular Function: structural constituent of nuclear pore (GO:0017056);; Molecular Function: substrate-specific transmembrane transporter activity (GO:0022891);; Biological Process: transmembrane transport (GO:0055085);;	--	Sugar (and other) transporter;; Major Facilitator Superfamily	Polyol transporter 5 OS=Arabidopsis thaliana OX=3702 GN=PLT5 PE=1 SV=2	hypothetical protein B0A51_15710 [Rachicladosporium sp. CCFEE 5018]
c266442.graph_c0	1.24	1.79	1.64	0	0	0	3.97298e-19	-4.87201	down	--	--	Gelsolin repeat	Villin-2 OS=Oryza sativa subsp. japonica OX=39947 GN=VLN2 PE=2 SV=1	Villin [Phytophthora megakarya]
c147955.graph_c0	11.41	12.3	7.95	0.28	0.21	0.23	2.86789e-20	-4.33698	down	Molecular Function: structural constituent of ribosome (GO:0003735);; Cellular Component: ribosome (GO:0005840);; Biological Process: translation (GO:0006412);;	K02991|7.66539e-59|gsl:Gasu_34220|K02991 small subunit ribosomal protein S6e | (RefSeq) 40S ribosomal protein S6e	Ribosomal protein S6e	40S ribosomal protein S6 OS=Asparagus officinalis OX=4686 GN=rps6 PE=2 SV=1	hypothetical protein [Parasitella parasitica]
c255082.graph_c0	4.38	3.72	3.12	0	0.06	0	5.24333e-16	-4.40653	down	--	--	Aldo/keto reductase family	NADPH-dependent aldo-keto reductase, chloroplastic OS=Arabidopsis thaliana OX=3702 GN=AKR4C9 PE=1 SV=1	hypothetical protein LRAMOSA04916 [Lichtheimia ramosa]
c247635.graph_c0	0	0.19	0	2.88	1.41	0.95	0.000280516	2.34629	up	--	--	NAD(P)H-binding	--	hypothetical protein BC1G_14906 [Botrytis cinerea B05.10]
c150624.graph_c0	8.05	8.98	8.11	2.29	1.51	0.99	3.32108e-15	-2.31443	down	--	--	Domain of unknown function (DUF4228)	--	PREDICTED: uncharacterized protein LOC101305445 [Fragaria vesca subsp. vesca]
c242059.graph_c0	0	0	0	0.15	2.86	0.59	2.63211e-08	3.48048	up	--	--	PA26 p53-induced protein (sestrin)	--	Sestrin-like protein [Phytophthora megakarya]
c248180.graph_c0	0	0	0	0.13	2.35	0.31	1.17806e-07	3.33739	up	--	--	PH domain;; Pleckstrin homology domain;; FHA domain	--	hypothetical protein [Absidia glauca]
c266239.graph_c0	0	0	0	1.9	0.86	0.75	0.00012274	2.49711	up	--	--	--	--	hypothetical protein CAC42_2201 [Elsinoe sp. CQ-2017a]
c221363.graph_c0	0	0	0	1.17	1.75	0.93	5.94415e-13	4.16351	up	Biological Process: amino acid transmembrane transport (GO:0003333);; Molecular Function: amino acid transmembrane transporter activity (GO:0015171);; Cellular Component: integral component of membrane (GO:0016021);;	--	Amino acid permease;; Amino acid permease	--	hypothetical protein AJ80_03813 [Polytolypa hystricis UAMH7299]
c215153.graph_c0	4.51	6.13	3.13	0.12	0.08	0.09	4.03275e-12	-3.78049	down	--	K14411|4.94756e-40|smo:SELMODRAFT_172861|K14411 RNA-binding protein Musashi | (RefSeq) hypothetical protein	RNA recognition motif. (a.k.a. RRM, RBD, or RNP domain);; RNA recognition motif;; Nup53/35/40-type RNA recognition motif	Heterogeneous nuclear ribonucleoprotein 1 OS=Arabidopsis thaliana OX=3702 GN=RNP1 PE=1 SV=1	hypothetical protein BCR43DRAFT_478161 [Syncephalastrum racemosum]
c218244.graph_c0	1.32	1.37	1.7	0	0	0	2.03834e-05	-2.7284	down	Cellular Component: mitochondrion (GO:0005739);; Biological Process: negative regulation of ATPase activity (GO:0032780);; Molecular Function: ATPase inhibitor activity (GO:0042030);;	--	Mitochondrial ATPase inhibitor, IATP	--	hypothetical protein DHEL01_v200769 [Diaporthe helianthi]
c254316.graph_c1	0.41	0.43	0	3.09	2.08	2.12	5.37909e-05	2.26458	up	Cellular Component: primary cell septum (GO:0000936);; Cellular Component: cellular bud scar (GO:0005621);; Cellular Component: mitochondrion (GO:0005739);; Biological Process: chromatin silencing (GO:0006342);; Cellular Component: integral component of membrane (GO:0016021);; Molecular Function: hydrolase activity, acting on glycosyl bonds (GO:0016798);; Cellular Component: COPII-coated ER to Go…	--	Glucanosyltransferase;; X8 domain	--	beta-1-3-glucanosyltransferase [Botrytis cinerea B05.10]
c241716.graph_c1	8.1	6.83	6.48	85.95	113.59	90.66	5.88103e-101	3.65412	up	--	--	--	Expansin-A10 OS=Arabidopsis thaliana OX=3702 GN=EXPA10 PE=2 SV=1	expansin [Fragaria x ananassa]
c251461.graph_c0	134.79	139.16	149.13	19.53	15.23	22.45	2.39899e-78	-2.87157	down	Cellular Component: integral component of membrane (GO:0016021);;	--	--	Uncharacterized GPI-anchored protein At3g06035 OS=Arabidopsis thaliana OX=3702 GN=At3g06035 PE=2 SV=1	PREDICTED: uncharacterized GPI-anchored protein At5g19250-like [Fragaria vesca subsp. vesca]
c216286.graph_c0	0	0	0	1.18	1.58	2.27	1.38872e-13	4.26575	up	Molecular Function: glycine hydroxymethyltransferase activity (GO:0004372);; Biological Process: glycine metabolic process (GO:0006544);; Biological Process: L-serine metabolic process (GO:0006563);; Molecular Function: methyltransferase activity (GO:0008168);; Molecular Function: pyridoxal phosphate binding (GO:0030170);; Biological Process: methylation (GO:0032259);; Biological Process: tetrahy…	K00600|0|csl:COCSUDRAFT_59654|K00600 glycine hydroxymethyltransferase [EC:2.1.2.1] | (RefSeq) SHMT-domain-containing protein	Serine hydroxymethyltransferase	Serine hydroxymethyltransferase 1, mitochondrial OS=Arabidopsis thaliana OX=3702 GN=SHM1 PE=1 SV=1	unnamed protein product [Fusarium venenatum]
c148539.graph_c0	0	0	0	0.49	1.06	1.56	7.59766e-07	3.10949	up	Cellular Component: cell (GO:0005623);; Molecular Function: oxidoreductase activity (GO:0016491);; Biological Process: cell redox homeostasis (GO:0045454);; Molecular Function: flavin adenine dinucleotide binding (GO:0050660);; Biological Process: oxidation-reduction process (GO:0055114);;	--	Pyridine nucleotide-disulphide oxidoreductase;; Pyridine nucleotide-disulphide oxidoreductase;; Pyridine nucleotide-disulphide oxidoreductase;; L-lysine 6-monooxygenase (NADPH-requiring);; 3-hydroxyacyl-CoA dehydrogenase, NAD binding domain	Dihydrolipoyl dehydrogenase, mitochondrial OS=Pisum sativum OX=3888 GN=LPD PE=1 SV=2	hypothetical protein FPSE_03557 [Fusarium pseudograminearum CS3096]
c220850.graph_c0	0	0.03	0.03	1.13	2.03	2.75	1.85169e-14	4.21852	up	Molecular Function: ammonium transmembrane transporter activity (GO:0008519);; Cellular Component: integral component of membrane (GO:0016021);; Biological Process: ammonium transmembrane transport (GO:0072488);;	--	Ammonium Transporter Family	Ammonium transporter 2 OS=Arabidopsis thaliana OX=3702 GN=AMT2 PE=1 SV=2	unnamed protein product [Fusarium venenatum]
c146993.graph_c0	0	0	0	0.29	2.66	0.83	3.29107e-09	3.6448	up	Molecular Function: binding (GO:0005488);;	--	FHA domain;; Zinc finger, C3HC4 type (RING finger);; zinc finger of C3HC4-type, RING;; Zinc finger, C3HC4 type (RING finger);; RING-type zinc-finger;; Ring finger domain;; Zinc finger, C3HC4 type (RING finger);; zinc-RING finger domain;; Sarcoglycan alpha/epsilon	Probable E3 ubiquitin-protein ligase BAH1-like OS=Arabidopsis thaliana OX=3702 GN=RF178 PE=2 SV=1	predicted protein [Micromonas pusilla CCMP1545]
c264621.graph_c0	0.02	0.22	0.16	3.76	2.68	3.01	2.98126e-21	3.90509	up	Cellular Component: integral component of membrane (GO:0016021);;	--	Protein of unknown function (DUF2985)	--	hypothetical protein BC1G_09214 [Botrytis cinerea B05.10]
c272248.graph_c0	0	0	0	1.05	1.16	1.39	5.96431e-10	3.70259	up	Molecular Function: monooxygenase activity (GO:0004497);; Molecular Function: iron ion binding (GO:0005506);; Cellular Component: integral component of membrane (GO:0016021);; Molecular Function: oxidoreductase activity, acting on paired donors, with incorporation or reduction of molecular oxygen (GO:0016705);; Molecular Function: heme binding (GO:0020037);; Biological Process: oxidation-reductio…	--	Cytochrome P450	Cytochrome P450 78A1 OS=Zea mays OX=4577 GN=CYP78A1 PE=2 SV=1	unnamed protein product [Fusarium venenatum]
c214888.graph_c0	0.2	0.79	0.38	3.69	3.78	4.69	7.09267e-10	2.6803	up	Molecular Function: polygalacturonase activity (GO:0004650);; Cellular Component: extracellular region (GO:0005576);; Biological Process: carbohydrate metabolic process (GO:0005975);; Biological Process: cell wall organization (GO:0071555);;	--	Glycosyl hydrolases family 28	Polygalacturonase At1g48100 OS=Arabidopsis thaliana OX=3702 GN=At1g48100 PE=2 SV=1	putative endopolygalacturonase 1 protein [Botrytis cinerea BcDW1]
c147266.graph_c0	47.91	64.81	50.43	243.59	240.6	222.87	2.7001e-75	2.05574	up	--	--	Sieve element occlusion N-terminus;; Sieve element occlusion C-terminus	Protein SIEVE ELEMENT OCCLUSION B OS=Arabidopsis thaliana OX=3702 GN=SEOB PE=1 SV=1	PREDICTED: uncharacterized protein LOC101298363 [Fragaria vesca subsp. vesca]
c161757.graph_c0	0	0	0	0.69	1.11	2.41	0.000443314	2.30533	up	--	--	--	--	hypothetical protein FPSE_11385 [Fusarium pseudograminearum CS3096]
c246576.graph_c0	0	0	0	0.38	1.86	0.71	3.48991e-05	2.67103	up	Molecular Function: binding (GO:0005488);; Molecular Function: kinase activity (GO:0016301);;	K13412|1.41964e-07|mtr:MTR_5g092810|K13412 calcium-dependent protein kinase [EC:2.7.11.1] | (RefSeq) calcium-dependent kinase	Protein kinase domain	Calcium and calcium/calmodulin-dependent serine/threonine-protein kinase OS=Lilium longiflorum OX=4690 GN=CCAMK PE=1 SV=1	CAMK/CDPK protein Kinase [Phytophthora palmivora var. palmivora]
c183228.graph_c0	0	0.04	0	0.56	1.37	0.44	3.59863e-05	2.63891	up	--	--	DSBA-like thioredoxin domain	--	DSBA OXIDOREDUCTASE FAMILY PROTEIN [Ceraceosorus bombacis]
c272719.graph_c0	0.55	1.54	1.04	0	0	0	1.11569e-05	-2.80695	down	--	--	Protein of unknown function (DUF3602)	--	hypothetical protein VP1G_06865 [Valsa mali var. pyri]
c259767.graph_c0	0	0	0	6.55	8	7.74	2.62416e-18	4.78453	up	--	--	--	--	hypothetical protein AOQ84DRAFT_375680 [Glonium stellatum]
c236724.graph_c0	0	0	0	1.56	0.92	0.59	3.64705e-05	2.66021	up	Molecular Function: hydrolase activity (GO:0016787);;	K19356|5.9035e-23|pxb:103942160|K19356 cellulase [EC:3.2.1.4] | (RefSeq) probable endo-beta-1,4-glucanase D	Glycosyl hydrolase family 61	--	hypothetical protein BC1G_02541 [Botrytis cinerea B05.10]
c148571.graph_c0	1.46	1.6	0.89	0	0	0	4.37069e-10	-3.72828	down	--	--	Fasciclin domain	--	putative fasciclin domain family protein [Diaporthe ampelina]
c255465.graph_c0	0.14	0.6	0.08	3.54	4.96	2.73	2.55525e-07	2.77852	up	Biological Process: metabolic process (GO:0008152);; Molecular Function: hydrolase activity (GO:0016787);;	--	Haloacid dehalogenase-like hydrolase;; haloacid dehalogenase-like hydrolase	CBBY-like protein OS=Arabidopsis thaliana OX=3702 GN=CBBY PE=1 SV=1	hypothetical protein BC1G_00567 [Botrytis cinerea B05.10]
c241749.graph_c0	8.51	5.46	7.84	1.49	0.72	0.81	4.41984e-17	-2.72309	down	Cellular Component: plasma membrane (GO:0005886);; Cellular Component: plant-type vacuole membrane (GO:0009705);; Biological Process: unidimensional cell growth (GO:0009826);; Biological Process: plant-type secondary cell wall biogenesis (GO:0009834);; Biological Process: auxin efflux (GO:0010315);; Cellular Component: integral component of membrane (GO:0016021);; Molecular Function: transmembran…	--	EamA-like transporter family	Protein WALLS ARE THIN 1 OS=Arabidopsis thaliana OX=3702 GN=WAT1 PE=1 SV=1	PREDICTED: protein WALLS ARE THIN 1-like [Fragaria vesca subsp. vesca]
c270990.graph_c0	2.24	1.77	2	0.24	0.35	0.19	0.000190774	-2.13732	down	Cellular Component: integral component of membrane (GO:0016021);; Biological Process: metal ion transport (GO:0030001);; Molecular Function: metal ion transmembrane transporter activity (GO:0046873);; Biological Process: transmembrane transport (GO:0055085);;	K14709|7.10326e-58|pmum:103342755|K14709 solute carrier family 39 (zinc transporter), member 1/2/3 | (RefSeq) zinc transporter 11-like	ZIP Zinc transporter	Zinc transporter 1 OS=Oryza sativa subsp. japonica OX=39947 GN=ZIP1 PE=1 SV=1	zinc transporter 11-like, partial [Prunus avium]
c263634.graph_c1	1.23	2.79	1.16	0	0	0	3.86736e-20	-5.06085	down	Molecular Function: chitin synthase activity (GO:0004100);; Biological Process: chitin biosynthetic process (GO:0006031);; Cellular Component: integral component of membrane (GO:0016021);;	K00698|2.5814e-84|cvr:CHLNCDRAFT_142547|K00698 chitin synthase [EC:2.4.1.16] | (RefSeq) hypothetical protein	Chitin synthase;; Chitin synthase N-terminal;; Chitin synthase;; Glycosyl transferase family group 2	Chitin synthase OS=Saprolegnia monoica OX=37553 GN=CHS PE=3 SV=1	chitin synthase 1 [Diaporthe helianthi]
c268560.graph_c0	0	0	0.04	1.27	1.49	1.62	7.2676e-11	3.75477	up	Biological Process: glucose transport (GO:0015758);; Cellular Component: integral component of membrane (GO:0016021);; Biological Process: hexose transmembrane transport (GO:0035428);; Molecular Function: sugar transmembrane transporter activity (GO:0051119);;	--	Sugar (and other) transporter;; Major Facilitator Superfamily	Sugar transport protein 9 OS=Arabidopsis thaliana OX=3702 GN=STP9 PE=1 SV=1	hypothetical protein A1O9_07943 [Exophiala aquamarina CBS 119918]
c256611.graph_c0	63.44	54.79	64	5.95	2.81	6.78	4.28837e-18	-3.2235	down	Cellular Component: nucleolus (GO:0005730);; Cellular Component: cytosol (GO:0005829);; Biological Process: cellular ion homeostasis (GO:0006873);; Biological Process: response to osmotic stress (GO:0006970);; Biological Process: response to water deprivation (GO:0009414);; Biological Process: response to abscisic acid (GO:0009737);; Biological Process: embryo development ending in seed dormancy …	--	Seed maturation protein;; Seed maturation protein	Late embryogenesis abundant protein 31 OS=Arabidopsis thaliana OX=3702 GN=RAB28 PE=1 SV=1	late embryogenesis abundant protein D-34 [Prunus persica]
c263340.graph_c0	0.48	1.5	1.45	13.24	18.61	11.88	3.90711e-12	3.03507	up	Biological Process: maturation of LSU-rRNA (GO:0000470);; Molecular Function: RNA binding (GO:0003723);; Molecular Function: structural constituent of ribosome (GO:0003735);; Biological Process: translation (GO:0006412);; Cellular Component: cytosolic large ribosomal subunit (GO:0022625);;	K02865|7.11424e-106|pxb:103941730|K02865 large subunit ribosomal protein L10Ae | (RefSeq) 60S ribosomal protein L1-A	Ribosomal protein L1p/L10e family	60S ribosomal protein L10a-3 OS=Arabidopsis thaliana OX=3702 GN=RPL10AC PE=1 SV=1	60S ribosomal protein L1 [Botrytis cinerea B05.10]
c231647.graph_c0	0.57	1.84	0.85	0	0	0	9.26341e-08	-3.31325	down	--	--	Membrane-associating domain	--	hypothetical protein DHEL01_v206119 [Diaporthe helianthi]
c219165.graph_c1	0	0	0	1.12	1.2	1.31	4.01619e-16	4.54516	up	Cellular Component: Golgi apparatus (GO:0005794);; Molecular Function: zinc ion binding (GO:0008270);;	--	Zinc finger, ZZ type;; Ig-like domain from next to BRCA1 gene	--	unnamed protein product [Fusarium sp. FIESC_5 CS3069]
c266210.graph_c0	22.51	25.63	23.21	2.38	2.3	5.3	1.49283e-46	-3.97043	down	Molecular Function: glyceraldehyde-3-phosphate dehydrogenase (NAD+) (phosphorylating) activity (GO:0004365);; Biological Process: glucose metabolic process (GO:0006006);; Biological Process: glycolytic process (GO:0006096);; Molecular Function: NADP binding (GO:0050661);; Molecular Function: NAD binding (GO:0051287);; Biological Process: oxidation-reduction process (GO:0055114);;	K00134|1.3591e-158|bdi:100838646|K00134 glyceraldehyde 3-phosphate dehydrogenase [EC:1.2.1.12] | (RefSeq) glyceraldehyde-3-phosphate dehydrogenase GAPCP2, chloroplastic-like	Glyceraldehyde 3-phosphate dehydrogenase, C-terminal domain;; Glyceraldehyde 3-phosphate dehydrogenase, NAD binding domain	Glyceraldehyde-3-phosphate dehydrogenase GAPCP2, chloroplastic OS=Arabidopsis thaliana OX=3702 GN=GAPCP2 PE=2 SV=1	glyceraldehyde-3-phosphate dehydrogenase [Conidiobolus coronatus NRRL 28638]
c270243.graph_c0	0	0	0	3.88	4.39	7.61	8.81955e-29	5.80126	up	Biological Process: carbohydrate transport (GO:0008643);; Cellular Component: integral component of membrane (GO:0016021);; Molecular Function: substrate-specific transmembrane transporter activity (GO:0022891);; Biological Process: transmembrane transport (GO:0055085);;	--	Sugar (and other) transporter;; Major Facilitator Superfamily	Sugar transport protein 10 OS=Arabidopsis thaliana OX=3702 GN=STP10 PE=2 SV=1	hypothetical protein FPOA_10596 [Fusarium poae]
c255703.graph_c0	0.71	1.81	1.36	16.41	15.74	10.04	5.51674e-21	3.12159	up	--	--	--	--	predicted protein [Botrytis cinerea B05.10]
c245210.graph_c0	1.33	1.5	1.35	0	0	0	1.26048e-08	-3.45819	down	--	K03787|1.49082e-06|egu:105054982|K03787 5'-nucleotidase [EC:3.1.3.5] | (RefSeq) 5'-nucleotidase SurE	Survival protein SurE	--	5&apos;/3&apos;-nucleotidase SurE [Diaporthe helianthi]
c267614.graph_c1	7.14	5.99	3.64	0.1	0	0.09	1.61949e-24	-4.83877	down	--	--	--	--	putative membrane protein [Phytophthora megakarya]
c247499.graph_c0	0.1	0.11	0.03	1.48	1.99	0.8	2.06815e-09	3.12387	up	--	--	Predicted coiled-coil protein (DUF2205)	--	hypothetical protein BC1G_12643 [Botrytis cinerea B05.10]
c259971.graph_c0	0.06	0.17	0.18	3.78	1.87	1.47	1.79359e-07	2.90054	up	--	--	--	--	hypothetical protein BofuT4_P077180.1 [Botrytis cinerea T4]
c256038.graph_c0	0	0.1	0	2.01	2.66	1.13	1.5265e-09	3.50991	up	Cellular Component: cell part (GO:0044464);;	--	Fes/CIP4, and EFC/F-BAR homology domain	--	hypothetical protein SPPG_04421 [Spizellomyces punctatus DAOM BR117]
c267326.graph_c0	1.04	1.28	1.38	0	0	0	4.27884e-13	-4.16549	down	--	K01049|2.26874e-27|cre:CHLREDRAFT_111927|K01049 acetylcholinesterase [EC:3.1.1.7] | (RefSeq) hypothetical protein	Carboxylesterase family;; alpha/beta hydrolase fold	Isoprenylcysteine alpha-carbonyl methylesterase ICME OS=Arabidopsis thaliana OX=3702 GN=ICME PE=2 SV=1	carboxylesterase [Glonium stellatum]
c218171.graph_c0	0	0	0	2.08	1.87	0.46	0.000120162	2.50158	up	Cellular Component: mitochondrial proton-transporting ATP synthase complex, catalytic core F(1) (GO:0000275);; Biological Process: ATP synthesis coupled proton transport (GO:0015986);; Molecular Function: proton-transporting ATP synthase activity, rotational mechanism (GO:0046933);;	K02134|1.3748e-22|olu:OSTLU_35127|K02134 F-type H+-transporting ATPase subunit delta | (RefSeq) F-ATPase family transporter: protons (mitochondrial)	ATP synthase, Delta/Epsilon chain, beta-sandwich domain	ATP synthase subunit delta&apos;, mitochondrial OS=Arabidopsis thaliana OX=3702 GN=At5g47030 PE=1 SV=1	similar to mitochondrial ATP synthase delta chain [Botrytis cinerea T4]
c239575.graph_c0	1.2	1.96	1.07	0	0	0	3.14681e-18	-4.80882	down	--	--	--	--	hypothetical protein VM1G_01937 [Valsa mali]
c250169.graph_c0	0	0	0	0.23	2.58	0.43	1.34798e-05	2.79967	up	--	--	--	--	--
c241347.graph_c0	35.99	27.47	28.19	0.59	1.66	0	0.000247381	-2.39452	down	--	--	--	--	--
c149582.graph_c0	0	0	0	0.51	0.69	1.35	0.000312586	2.35994	up	--	--	--	--	hypothetical protein BCIN_12g04520 [Botrytis cinerea B05.10]
c267559.graph_c0	0.79	0.9	0.64	5.35	4.78	3.83	7.00503e-10	2.32498	up	Biological Process: ribosomal large subunit assembly (GO:0000027);; Molecular Function: structural constituent of ribosome (GO:0003735);; Biological Process: translation (GO:0006412);; Molecular Function: 5S rRNA binding (GO:0008097);; Cellular Component: cytosolic large ribosomal subunit (GO:0022625);;	K02932|3.7345e-115|pxb:103956018|K02932 large subunit ribosomal protein L5e | (RefSeq) 60S ribosomal protein L5-1-like	Ribosomal large subunit proteins 60S L5, and 50S L18;; Ribosomal L18 C-terminal region	60S ribosomal protein L5 OS=Helianthus annuus OX=4232 GN=RPL5A PE=2 SV=1	60S ribosomal protein L5 [Botrytis cinerea B05.10]
c270551.graph_c0	8.31	10.58	7.16	0	0.36	0	1.33011e-11	-3.78656	down	Cellular Component: intracellular (GO:0005622);;	K02915|8.5477e-35|pxb:103933078|K02915 large subunit ribosomal protein L34e | (RefSeq) 60S ribosomal protein L34-like	Ribosomal protein L34e	60S ribosomal protein L34 OS=Nicotiana tabacum OX=4097 GN=RPL34 PE=2 SV=1	ribosomal protein L34e [Mortierella elongata AG-77]
c148338.graph_c1	4.96	6.2	4.08	36.76	31.22	31.48	2.33953e-51	2.61133	up	--	K20870|0|fve:101304736|K20870 putative beta-1,4-xylosyltransferase IRX10 [EC:2.4.2.-] | (RefSeq) probable beta-1,4-xylosyltransferase IRX10	Exostosin family	Probable beta-1,4-xylosyltransferase IRX10 OS=Arabidopsis thaliana OX=3702 GN=IRX10 PE=2 SV=1	PREDICTED: probable beta-1,4-xylosyltransferase IRX10 [Fragaria vesca subsp. vesca]
c271496.graph_c0	0.18	0.27	0.09	2.1	2.58	1.11	0.000248583	2.2166	up	--	--	Tropomyosin like;; Tropomyosin	--	hypothetical protein BC1G_06304 [Botrytis cinerea B05.10]
c225166.graph_c1	0.16	0.29	0.45	13.63	11.83	12.23	6.4105e-55	4.94169	up	Molecular Function: hydrolase activity, hydrolyzing O-glycosyl compounds (GO:0004553);; Biological Process: carbohydrate metabolic process (GO:0005975);;	--	Glycosyl hydrolases family 17	Glucan endo-1,3-beta-glucosidase, basic isoform OS=Prunus persica OX=3760 GN=GNS1 PE=3 SV=1	beta-1,3-glucanase [Rosa rugosa]
c216715.graph_c0	0	0	0	0.66	1.7	0.32	3.46536e-06	2.95167	up	--	K11279|1.95979e-53|nnu:104600689|K11279 nucleosome assembly protein 1-like 1 | (RefSeq) nucleosome assembly protein 1;4	Nucleosome assembly protein (NAP)	Nucleosome assembly protein 1;2 OS=Oryza sativa subsp. japonica OX=39947 GN=NAP1;2 PE=2 SV=1	nucleosome assembly protein-like protein [Lepidopterella palustris CBS 459.81]
c262214.graph_c0	2.65	3.42	4.89	0	0	0.08	6.51285e-25	-5.16836	down	--	--	Domain of unknown function (DUF4749)	--	--
c148489.graph_c0	0	0	0	0.08	3.39	1.34	0.00081057	2.20017	up	--	--	Ninjurin	--	--
c255869.graph_c1	36.66	32.5	34.1	5.86	6.42	9.42	3.59682e-27	-2.22979	down	--	--	Universal stress protein family	Universal stress protein A-like protein OS=Arabidopsis thaliana OX=3702 GN=At3g01520 PE=1 SV=2	PREDICTED: universal stress protein A-like protein isoform X1 [Fragaria vesca subsp. vesca]
c244942.graph_c2	0	0	0	0.54	2.22	0.68	0.000570426	2.26397	up	--	--	--	--	--
c264204.graph_c0	0	0	0	1.29	1.27	0.77	6.25049e-11	3.86191	up	Cellular Component: integral component of membrane (GO:0016021);; Molecular Function: substrate-specific transmembrane transporter activity (GO:0022891);; Biological Process: transmembrane transport (GO:0055085);;	--	Sugar (and other) transporter;; Major Facilitator Superfamily	Polyol transporter 5 OS=Arabidopsis thaliana OX=3702 GN=PLT5 PE=1 SV=2	putative quinate permease [Aureobasidium pullulans EXF-150]
c267311.graph_c0	230.03	199.05	231.15	44.46	36.38	51.24	6.83758e-57	-2.30766	down	Biological Process: transport (GO:0006810);;	--	Protease inhibitor/seed storage/LTP family;; Probable lipid transfer	Non-specific lipid-transfer protein OS=Malus domestica OX=3750 GN=MALD3 PE=1 SV=1	PREDICTED: non-specific lipid-transfer protein 1-like [Fragaria vesca subsp. vesca]
c272987.graph_c0	0	0	0	1.59	0.88	0.95	0.000545901	2.27176	up	Cellular Component: integral component of membrane (GO:0016021);;	--	--	--	hypothetical protein FPOA_09419 [Fusarium poae]
c221488.graph_c0	0	0	0	0.68	2.1	1.16	1.13813e-12	4.16282	up	--	--	Animal haem peroxidase	--	Animal heme peroxidase homologue [Chondrus crispus]
c253357.graph_c0	0	0.31	0	0.8	5.66	11.91	5.64479e-05	2.59872	up	--	--	--	--	hypothetical protein CDL15_Pgr020625 [Punica granatum]
c240430.graph_c0	2.9	2.22	2	0.06	0.09	0.2	1.23328e-10	-3.28376	down	--	K10802|1.87117e-12|cre:CHLREDRAFT_142283|K10802 high mobility group protein B1 | (RefSeq) high mobility group protein	HMG (high mobility group) box;; HMG-box domain	High mobility group B protein 1 OS=Arabidopsis thaliana OX=3702 GN=HMGB1 PE=1 SV=1	high mobility group protein [Chlamydomonas reinhardtii]
c271686.graph_c0	0	0	0	1.84	1.68	3.73	0.000437557	2.30753	up	--	--	--	--	unnamed protein product [Fusarium venenatum]
c253211.graph_c0	0	0	0	0.35	2.13	0.61	0.00013118	2.49008	up	Cellular Component: cytoplasm (GO:0005737);;	--	Proteasome complex subunit Rpn13 ubiquitin receptor	26S proteasome regulatory subunit RPN13 OS=Arabidopsis thaliana OX=3702 GN=RPN13 PE=1 SV=2	hypothetical protein SPPG_07301 [Spizellomyces punctatus DAOM BR117]
c216111.graph_c0	2.54	2.95	2.05	0	0	0	2.48492e-14	-4.33028	down	--	--	Trypsin;; Trypsin-like peptidase domain	--	Transmembrane protease serine 11G [Zancudomyces culisetae]
c267424.graph_c0	0	0.25	0.17	2.41	3.17	1.49	5.81289e-06	2.67054	up	Molecular Function: GTP binding (GO:0005525);; Cellular Component: intracellular (GO:0005622);; Biological Process: small GTPase mediated signal transduction (GO:0007264);; Cellular Component: integral component of membrane (GO:0016021);;	--	Chitin synthesis regulation, resistance to Congo red	--	hypothetical protein SEPMUDRAFT_149519 [Sphaerulina musiva SO2202]
c221176.graph_c0	0	0	0	0.33	4.3	0.66	2.37127e-07	3.26125	up	Molecular Function: catalytic activity (GO:0003824);; Biological Process: metabolic process (GO:0008152);; Cellular Component: plastid (GO:0009536);; Biological Process: cellular process (GO:0009987);;	--	--	Probable glutathione S-transferase DHAR2, chloroplastic OS=Oryza sativa subsp. japonica OX=39947 GN=DHAR2 PE=2 SV=1	PREDICTED: glutathione S-transferase DHAR2-like [Citrus sinensis]
c252109.graph_c0	0	0	0	3.17	2.04	0.46	2.31656e-08	3.45838	up	--	--	Insect cuticle protein	--	--
c240590.graph_c0	0.36	0.51	0.44	3.8	4.6	2.36	1.24943e-07	2.48675	up	--	--	--	--	hypothetical protein CBOM_03249 [Ceraceosorus bombacis]
c262233.graph_c0	0	0	0	1.15	5.97	2.3	4.56983e-12	4.21229	up	--	--	--	--	--
c242098.graph_c0	0	0	0	0.74	2.15	1.74	4.56408e-13	4.21814	up	--	--	Protein of unknown function (DUF1676)	--	--
c146488.graph_c0	0	0	0	0.24	2.99	0.24	0.000839674	2.19423	up	--	--	short chain dehydrogenase;; Enoyl-(Acyl carrier protein) reductase	--	hypothetical protein CLAIMM_14249 [Cladophialophora immunda]
c147443.graph_c0	3.13	4.9	3.86	0	0.04	0	3.27738e-20	-4.85623	down	Cellular Component: mitochondrion (GO:0005739);; Molecular Function: electron carrier activity (GO:0009055);;	K00413|8.54639e-82|mpp:MICPUCDRAFT_49131|K00413 ubiquinol-cytochrome c reductase cytochrome c1 subunit | (RefSeq) hypothetical protein	Cytochrome C1 family	Cytochrome c1 2, heme protein, mitochondrial OS=Arabidopsis thaliana OX=3702 GN=CYC12 PE=1 SV=1	hypothetical protein K493DRAFT_291155 [Basidiobolus meristosporus CBS 931.73]
c222446.graph_c0	0	0	0	0.43	2.86	0.68	1.32581e-08	3.51857	up	--	--	--	--	--
c217899.graph_c1	0	0	0	1.12	1.66	1.13	9.04073e-06	2.82797	up	--	--	--	--	hypothetical protein DOTSEDRAFT_67657 [Dothistroma septosporum NZE10]
c250758.graph_c0	8.78	9.26	9.74	0.17	0.12	0.4	2.11398e-29	-4.56814	down	--	K01312|6.37388e-20|mpp:MICPUCDRAFT_11334|K01312 trypsin [EC:3.4.21.4] | (RefSeq) hypothetical protein	Trypsin	--	Mite allergen Eur m 3 [Penicillium brasilianum]
c259779.graph_c0	0.07	0	0.03	3.25	3.09	1.78	5.74222e-18	4.42626	up	--	--	Fasciclin domain	--	Fasciclin and related adhesion glycoproteins [Ceraceosorus bombacis]
c148291.graph_c0	0	0	0	1.41	1.26	2.72	3.33501e-20	5.06175	up	Molecular Function: carboxy-lyase activity (GO:0016831);; Biological Process: carboxylic acid metabolic process (GO:0019752);; Molecular Function: pyridoxal phosphate binding (GO:0030170);;	--	Pyridoxal-dependent decarboxylase conserved domain	--	hypothetical protein FPSE_09559 [Fusarium pseudograminearum CS3096]
c149819.graph_c0	0	0	0	0.41	3.66	0.22	4.94123e-05	2.62962	up	--	--	--	--	--
c259855.graph_c0	0.07	0	0.11	1.5	1.16	0.4	5.23355e-05	2.48698	up	--	--	--	--	hypothetical protein CBOM_04329 [Ceraceosorus bombacis]
c270902.graph_c0	0	0	0	1.99	2.16	3.22	5.48189e-12	4.03278	up	Cellular Component: condensed nuclear chromosome kinetochore (GO:0000778);; Cellular Component: cytosol (GO:0005829);; Biological Process: mitotic cell cycle (GO:0007067);; Cellular Component: integral component of membrane (GO:0016021);; Cellular Component: Ndc80 complex (GO:0031262);; Cellular Component: NMS complex (GO:0031617);; Cellular Component: mitotic spindle pole body (GO:0044732);; Bio…	--	--	--	hypothetical protein FPOA_07555 [Fusarium poae]
c241584.graph_c0	0	0	0	3.86	4.32	6.43	9.85959e-15	4.39997	up	--	--	Gibberellin regulated protein	Protein GAST1 OS=Solanum lycopersicum OX=4081 GN=GAST1 PE=2 SV=1	PREDICTED: protein GAST1 [Fragaria vesca subsp. vesca]
c241683.graph_c0	160.31	146.26	141.97	32.66	33.97	27.13	1.25304e-74	-2.27771	down	--	--	--	--	PREDICTED: uncharacterized protein LOC101312197 [Fragaria vesca subsp. vesca]
c263832.graph_c0	4.97	5.83	5.22	0	0	0	4.89314e-33	-5.97682	down	--	--	Glycosyl hydrolases family 16	--	beta-1,3-glucan-binding protein [Basidiobolus meristosporus CBS 931.73]
c248647.graph_c1	0	0	0	0.08	1.38	0.17	0.000537621	2.26927	up	--	--	--	--	--
c242242.graph_c0	0	0	0.03	2.44	3.57	1.81	3.69831e-19	4.77065	up	--	--	RNA dependent RNA polymerase	--	--
c270594.graph_c0	0	0	0	2.09	2.03	2.97	6.84572e-09	3.51922	up	--	--	Cerato-platanin	--	hypothetical protein FPSE_03661 [Fusarium pseudograminearum CS3096]
c270637.graph_c0	0	0	0	4.89	10.62	3.64	6.71699e-13	4.19466	up	--	--	--	--	--
c147750.graph_c0	2.94	4.62	2.11	0	0	0	1.6144e-16	-4.63106	down	--	--	Haemolymph juvenile hormone binding protein (JHBP)	--	--
c263677.graph_c0	0	0	0	1.55	0.91	0.61	3.03344e-07	3.1914	up	--	--	Viral (Superfamily 1) RNA helicase	--	--
c269211.graph_c0	85.88	90.47	87.65	19.98	20.11	14.82	3.9606e-147	-2.27749	down	--	--	Ankyrin repeats (3 copies);; Ankyrin repeats (many copies);; Ankyrin repeat;; Domain of unknown function;; Ankyrin repeats (many copies);; Ankyrin repeat	Ankyrin repeat-containing protein At5g02620 OS=Arabidopsis thaliana OX=3702 GN=At5g02620 PE=1 SV=1	PREDICTED: ankyrin repeat-containing protein At5g02620-like isoform X1 [Fragaria vesca subsp. vesca]
c268163.graph_c0	0.52	0.17	0.18	1.92	5.09	2.67	1.18328e-05	2.47984	up	--	--	--	--	hypothetical protein B0A51_11048 [Rachicladosporium sp. CCFEE 5018]
c247996.graph_c0	0	0.07	0.11	1.33	0.69	0.73	3.64381e-05	2.48825	up	Molecular Function: carboxylic ester hydrolase activity (GO:0052689);;	--	Carboxylesterase family;; alpha/beta hydrolase fold	--	putative lipase 2 protein [Botrytis cinerea BcDW1]
c260407.graph_c0	0	0.13	0.1	1.01	1.03	1.51	6.08229e-07	2.80516	up	Molecular Function: structural constituent of ribosome (GO:0003735);; Cellular Component: nucleus (GO:0005634);; Cellular Component: cytosol (GO:0005829);; Biological Process: translation (GO:0006412);; Cellular Component: large ribosomal subunit (GO:0015934);; Molecular Function: lyase activity (GO:0016829);; Molecular Function: transferase activity, transferring acyl groups, acyl groups convert…	K01648|0|eus:EUTSA_v10020323mg|K01648 ATP citrate (pro-S)-lyase [EC:2.3.3.8] | (RefSeq) hypothetical protein	Citrate synthase, C-terminal domain;; CoA-ligase	ATP-citrate synthase beta chain protein 1 OS=Arabidopsis thaliana OX=3702 GN=ACLB-1 PE=2 SV=1	hypothetical protein FG05_12857 [Fusarium graminearum]
c147782.graph_c0	0	0.17	0.34	5.97	7.98	4.89	9.35261e-10	3.4334	up	--	--	--	--	hypothetical protein BcDW1_943 [Botrytis cinerea BcDW1]
c255176.graph_c0	0.08	0.13	0.04	1.81	1.01	0.89	2.82261e-09	2.97194	up	Molecular Function: serine-type endopeptidase activity (GO:0004252);; Cellular Component: extracellular region (GO:0005576);; Biological Process: proteolysis (GO:0006508);; Molecular Function: 2-alkenal reductase [NAD(P)] activity (GO:0032440);; Biological Process: oxidation-reduction process (GO:0055114);;	--	Subtilase family;; Peptidase inhibitor I9	Subtilisin-like protease SBT4.14 OS=Arabidopsis thaliana OX=3702 GN=SBT4.14 PE=2 SV=1	PREDICTED: xylem serine proteinase 1 [Fragaria vesca subsp. vesca]
c258002.graph_c1	0	0	0	0.23	2.03	0.43	3.98682e-08	3.4263	up	--	--	Laminin EGF domain;; Laminin N-terminal (Domain VI)	--	hypothetical protein RhiirA4_441515 [Rhizophagus irregularis]
c211378.graph_c0	8.55	6.21	7.96	0.16	0	0.39	2.61035e-14	-3.92035	down	Molecular Function: zinc ion binding (GO:0008270);; Molecular Function: oxidoreductase activity (GO:0016491);; Biological Process: oxidation-reduction process (GO:0055114);;	--	Zinc-binding dehydrogenase	2-alkenal reductase (NADP(+)-dependent) OS=Nicotiana tabacum OX=4097 GN=DBR PE=1 SV=1	PREDICTED: 2-alkenal reductase (NADP(+)-dependent)-like [Fragaria vesca subsp. vesca]
c271612.graph_c0	0.81	2.71	1.34	0	0	0	3.1303e-07	-3.19704	down	Cellular Component: nucleus (GO:0005634);; Cellular Component: Golgi apparatus (GO:0005794);; Cellular Component: cytosol (GO:0005829);; Molecular Function: oxidoreductase activity, acting on the aldehyde or oxo group of donors, NAD or NADP as acceptor (GO:0016620);; Biological Process: oxidation-reduction process (GO:0055114);;	K00128|1.20358e-81|egr:104419281|K00128 aldehyde dehydrogenase (NAD+) [EC:1.2.1.3] | (RefSeq) aldehyde dehydrogenase family 2 member B4, mitochondrial	Aldehyde dehydrogenase family	Aldehyde dehydrogenase family 2 member B7, mitochondrial OS=Arabidopsis thaliana OX=3702 GN=ALDH2B7 PE=1 SV=2	hypothetical protein FPSE_01472 [Fusarium pseudograminearum CS3096]
c250370.graph_c2	18.77	12.99	14.93	5.43	1.85	2.94	1.23142e-08	-2.30779	down	Molecular Function: FMN binding (GO:0010181);; Molecular Function: oxidoreductase activity (GO:0016491);; Biological Process: oxidation-reduction process (GO:0055114);;	K05894|3.83949e-33|fve:101310751|K05894 12-oxophytodienoic acid reductase [EC:1.3.1.42] | (RefSeq) 12-oxophytodienoate reductase 3-like	--	12-oxophytodienoate reductase 7 OS=Oryza sativa subsp. japonica OX=39947 GN=OPR7 PE=2 SV=1	PREDICTED: 12-oxophytodienoate reductase 3-like [Fragaria vesca subsp. vesca]
c272795.graph_c0	0	0.09	0	1.46	1.09	0.71	2.56367e-06	2.87841	up	--	--	Ser-Thr-rich glycosyl-phosphatidyl-inositol-anchored membrane family	--	Ser-Thr-rich glycosyl-phosphatidyl-inositol-anchored membrane family [Ceraceosorus bombacis]
c256552.graph_c0	0	0	0	0.53	6.26	0.84	7.50618e-07	3.13998	up	--	--	Predicted integral membrane zinc-ribbon metal-binding protein	Uncharacterized protein At2g24330 OS=Arabidopsis thaliana OX=3702 GN=At2g24330 PE=2 SV=1	hypothetical protein K493DRAFT_408460 [Basidiobolus meristosporus CBS 931.73]
c266787.graph_c0	0.05	0.28	0.06	1.34	1.47	0.57	0.000257783	2.1375	up	Cellular Component: nucleus (GO:0005634);; Cellular Component: cytosol (GO:0005829);;	K20464|1.6147e-45|ccp:CHC_T00004021001|K20464 oxysterol-binding protein-related protein 5/8 | (RefSeq) hypothetical protein	Oxysterol-binding protein	Oxysterol-binding protein-related protein 4C OS=Arabidopsis thaliana OX=3702 GN=ORP4C PE=2 SV=1	hypothetical protein BCIN_01g03470 [Botrytis cinerea B05.10]
c256275.graph_c0	2183.14	2137.53	2237.53	457.08	350.25	509.08	2.77944e-30	-2.27485	down	Cellular Component: lipid droplet (GO:0005811);; Cellular Component: membrane (GO:0016020);;	--	Oleosin	Oleosin 18.2 kDa OS=Gossypium hirsutum OX=3635 GN=MATP6-A PE=2 SV=1	PREDICTED: oleosin 18.2 kDa-like [Fragaria vesca subsp. vesca]
c234873.graph_c0	0	0	0	0.17	2.3	0.44	7.68355e-05	2.56756	up	--	K20471|1.40017e-141|mtr:MTR_2g101180|K20471 coatomer subunit delta | (RefSeq) coatomer subunit delta-like protein	Adaptor complexes medium subunit family;; Clathrin adaptor complex small chain	Coatomer subunit delta-2 OS=Oryza sativa subsp. japonica OX=39947 GN=Os05g0311000 PE=2 SV=1	clathrin adaptor, mu subunit [Basidiobolus meristosporus CBS 931.73]
c269834.graph_c0	0	0	0	2.84	15.94	2.87	2.03516e-10	3.86783	up	Biological Process: ribosomal large subunit assembly (GO:0000027);; Molecular Function: structural constituent of ribosome (GO:0003735);; Biological Process: translation (GO:0006412);; Cellular Component: cytosolic large ribosomal subunit (GO:0022625);;	K02868|5.38895e-88|nnu:104589734|K02868 large subunit ribosomal protein L11e | (RefSeq) 60S ribosomal protein L11-like	Ribosomal protein L5;; ribosomal L5P family C-terminus	60S ribosomal protein L11 OS=Oryza sativa subsp. japonica OX=39947 GN=RPL11 PE=2 SV=1	60S ribosomal protein L11 [Zea mays]
c265982.graph_c10	0.18	0	0.23	2.3	2.02	1.4	2.51317e-07	2.7863	up	Molecular Function: nucleotide binding (GO:0000166);; Molecular Function: nucleic acid binding (GO:0003676);;	--	RNA recognition motif. (a.k.a. RRM, RBD, or RNP domain)	Glycine-rich RNA-binding protein 4, mitochondrial OS=Arabidopsis thaliana OX=3702 GN=RBG4 PE=2 SV=1	rna-binding domain-containing protein [Ceraceosorus bombacis]
c256524.graph_c0	0.12	0.21	0.25	1.65	2.23	1.69	4.48707e-08	2.62873	up	Biological Process: metabolic process (GO:0008152);; Molecular Function: transferase activity, transferring acyl groups other than amino-acyl groups (GO:0016747);;	K07513|9.86328e-121|zma:100857095|K07513 acetyl-CoA acyltransferase 1 [EC:2.3.1.16] | (RefSeq) 3-ketoacyl-CoA thiolase 2, peroxisomal precursor	Thiolase, N-terminal domain;; Thiolase, C-terminal domain	3-ketoacyl-CoA thiolase 2, peroxisomal OS=Arabidopsis thaliana OX=3702 GN=PED1 PE=1 SV=2	probable pot1-acetyl-c-peroxisomal [Ceraceosorus bombacis]
c271448.graph_c0	2.32	1.08	1.27	7.87	11	10.21	4.74578e-11	2.37269	up	--	K18635|2.27748e-28|fve:101314947|K18635 protein SPIRAL1 and related proteins | (RefSeq) protein SPIRAL1-like 5	--	Protein SPIRAL1-like 5 OS=Arabidopsis thaliana OX=3702 GN=SP1L5 PE=2 SV=1	PREDICTED: protein SPIRAL1-like 5 [Fragaria vesca subsp. vesca]
c271982.graph_c0	0	0	0	0.09	2.26	0.9	0.000109086	2.5175	up	--	--	BTB/POZ domain	--	--
c258708.graph_c1	0.27	0.49	0.71	3.01	4.27	2.46	3.25084e-06	2.23345	up	Molecular Function: ATP binding (GO:0005524);; Cellular Component: integral component of plasma membrane (GO:0005887);; Biological Process: ATP biosynthetic process (GO:0006754);; Molecular Function: hydrogen-exporting ATPase activity, phosphorylative mechanism (GO:0008553);; Cellular Component: intracellular membrane-bounded organelle (GO:0043231);; Molecular Function: metal ion binding (GO:0046…	--	--	--	putative plasma membrane h+-atpase pma1 protein [Botrytis cinerea BcDW1]
c248450.graph_c0	1.51	1.99	1.07	0	0	0.06	1.312e-11	-3.80125	down	Cellular Component: membrane (GO:0016020);; Molecular Function: transferase activity, transferring acyl groups (GO:0016746);;	--	Acyltransferase family	--	putative acyltransferase family protein [Diaporthe ampelina]
c275021.graph_c0	0	0	0	0.47	1.29	0.05	0.000343729	2.34324	up	Molecular Function: binding (GO:0005488);; Biological Process: RNA metabolic process (GO:0016070);;	K12572|3.03465e-81|ppp:PHYPADRAFT_170356|K12572 PAB-dependent poly(A)-specific ribonuclease subunit 3 | (RefSeq) hypothetical protein	--	--	hypothetical protein RhiirA1_349568 [Rhizophagus irregularis]
c255237.graph_c0	0.12	0.47	0.38	2.73	2.32	1.79	8.47434e-08	2.37229	up	Molecular Function: nucleotide binding (GO:0000166);; Cellular Component: cytosol (GO:0005829);; Molecular Function: single-stranded telomeric DNA binding (GO:0043047);;	--	RNA recognition motif. (a.k.a. RRM, RBD, or RNP domain)	28 kDa ribonucleoprotein, chloroplastic OS=Spinacia oleracea OX=3562 PE=1 SV=1	hypothetical protein BC1G_01188 [Botrytis cinerea B05.10]
c163273.graph_c0	0	0	0	0.08	1.72	0.1	0.00035235	2.33677	up	Molecular Function: nucleotide binding (GO:0000166);;	K09486|6.34445e-106|jcu:105636193|K09486 hypoxia up-regulated 1 | (RefSeq) heat shock 70 kDa protein 17-like	Hsp70 protein;; MreB/Mbl protein	Heat shock 70 kDa protein 17 OS=Arabidopsis thaliana OX=3702 GN=HSP70-17 PE=2 SV=1	Heat shock protein 70, conserved site-containing protein, partial [Cynara cardunculus var. scolymus]
c203635.graph_c0	3.33	4.42	4.04	0	0	0	2.90515e-17	-4.66871	down	Molecular Function: DNA binding (GO:0003677);; Biological Process: DNA-dependent DNA replication (GO:0006261);; Cellular Component: protein-DNA complex (GO:0032993);; Cellular Component: nuclear replication fork (GO:0043596);; Biological Process: macromolecular complex subunit organization (GO:0043933);; Cellular Component: nucleoplasm part (GO:0044451);; Biological Process: single-organism cellu…	--	--	--	hypothetical protein VP1G_03918 [Valsa mali var. pyri]
c258551.graph_c0	1.68	1.21	0.85	0	0	0	5.86328e-11	-3.8717	down	--	--	Cyclin, N-terminal domain	--	--
c212695.graph_c0	0.84	1.92	0.91	12.17	14.09	12.12	5.29476e-12	2.90298	up	--	--	CVNH domain	--	hypothetical protein BC1G_05251 [Botrytis cinerea B05.10]
c241112.graph_c0	2.1	1.04	0.66	27.78	34.86	22.6	7.83965e-40	4.1207	up	Molecular Function: protein dimerization activity (GO:0046983);;	--	Helix-loop-helix DNA-binding domain	Transcription factor PRE4 OS=Arabidopsis thaliana OX=3702 GN=PRE4 PE=1 SV=1	hypothetical protein PRUPE_5G189600 [Prunus persica]
c148193.graph_c0	34.29	39.82	38.3	8.1	7.9	8.45	3.81515e-65	-2.20909	down	Molecular Function: signal transducer activity (GO:0004871);; Biological Process: defense response (GO:0006952);; Biological Process: signal transduction (GO:0007165);; Cellular Component: plasmodesma (GO:0009506);; Cellular Component: integral component of membrane (GO:0016021);; Cellular Component: anchored component of plasma membrane (GO:0046658);;	--	Late embryogenesis abundant protein	NDR1/HIN1-like protein 1 OS=Arabidopsis thaliana OX=3702 GN=NHL1 PE=2 SV=1	PREDICTED: protein YLS9 [Fragaria vesca subsp. vesca]
c255974.graph_c0	4.15	4.46	3.58	0.12	0.09	0.55	4.26223e-13	-3.57326	down	--	--	Protein of unknown function (DUF3421);; Farnesoic acid 0-methyl transferase	--	hypothetical protein CONCODRAFT_43418 [Conidiobolus coronatus NRRL 28638]
c147505.graph_c0	0	0	0	2.15	2.69	3.2	1.2769e-18	4.83455	up	--	--	--	--	unnamed protein product [Fusarium venenatum]
c224835.graph_c0	0	0	0	0.19	2.46	0.59	4.16881e-07	3.19819	up	--	--	Cyclin, N-terminal domain	--	PREDICTED: CDK5 and ABL1 enzyme substrate 1-like [Pyrus x bretschneideri]
c259774.graph_c0	6.78	3.79	5.12	0	0	0	2.37767e-13	-4.20672	down	--	--	Chitin binding Peritrophin-A domain	--	--
c215490.graph_c0	5.91	8.29	4.23	0.4	0.28	0.32	3.75468e-05	-2.53309	down	--	--	--	--	PREDICTED: uncharacterized protein LOC105353525 [Fragaria vesca subsp. vesca]
c257141.graph_c0	0	0	0	0.53	2.26	0.52	1.10133e-07	3.31342	up	Biological Process: translation (GO:0006412);; Cellular Component: macromolecular complex (GO:0032991);; Cellular Component: cytoplasmic part (GO:0044444);;	K03254|4.2656e-11|smo:SELMODRAFT_142045|K03254 translation initiation factor 3 subunit A | (RefSeq) hypothetical protein	PCI domain	--	translation initiation factor eIF-3 subunit 10 [Mortierella verticillata NRRL 6337]
c249030.graph_c0	0	0	0	1.41	4.6	0.44	5.12791e-08	3.39743	up	Molecular Function: RNA binding (GO:0003723);; Cellular Component: eukaryotic translation initiation factor 3 complex (GO:0005852);; Biological Process: translational initiation (GO:0006413);; Cellular Component: translation preinitiation complex (GO:0070993);;	K03252|7.86564e-139|thj:104802240|K03252 translation initiation factor 3 subunit C | (RefSeq) eukaryotic translation initiation factor 3 subunit C-like	Eukaryotic translation initiation factor 3 subunit 8 N-terminus;; PCI domain	Eukaryotic translation initiation factor 3 subunit C OS=Medicago truncatula OX=3880 GN=TIF3C1 PE=2 SV=1	predicted protein [Hordeum vulgare subsp. vulgare]
c148507.graph_c0	0	0	0	0.39	2.99	0.35	2.4988e-05	2.72021	up	Biological Process: cellular process (GO:0009987);; Cellular Component: intracellular part (GO:0044424);; Biological Process: single-organism process (GO:0044699);; Biological Process: biological regulation (GO:0065007);;	K12462|7.64493e-38|obr:102702949|K12462 Rho GDP-dissociation inhibitor | (RefSeq) rho GDP-dissociation inhibitor 1-like	RHO protein GDP dissociation inhibitor	Rho GDP-dissociation inhibitor 1 OS=Arabidopsis thaliana OX=3702 GN=GDI1 PE=1 SV=1	E set domain-containing protein [Basidiobolus meristosporus CBS 931.73]
c256272.graph_c0	0	0	0	1.6	14.5	2.86	2.99831e-05	2.69776	up	Biological Process: cellular process (GO:0009987);;	K09580|2.89808e-97|ppp:PHYPADRAFT_207467|K09580 protein disulfide-isomerase A1 [EC:5.3.4.1] | (RefSeq) hypothetical protein	Thioredoxin;; Thioredoxin-like domain;; Thioredoxin-like domain;; Thioredoxin-like;; Thioredoxin-like;; AhpC/TSA family;; Redoxin	Protein disulfide isomerase-like 1-4 OS=Arabidopsis thaliana OX=3702 GN=PDIL1-4 PE=1 SV=1	protein disulfide-isomerase, putative [Phytophthora infestans T30-4]
c214521.graph_c0	0.09	0	0	0.86	0.65	2	6.04202e-07	3.04606	up	--	--	BTB/POZ domain	--	hypothetical protein FPOA_05861 [Fusarium poae]
c261082.graph_c0	0.97	1.91	1.03	0	0	0	0.000178367	-2.44258	down	Molecular Function: ATP binding (GO:0005524);; Biological Process: ATP biosynthetic process (GO:0006754);; Molecular Function: hydrogen-exporting ATPase activity, phosphorylative mechanism (GO:0008553);; Cellular Component: integral component of membrane (GO:0016021);; Molecular Function: metal ion binding (GO:0046872);; Biological Process: hydrogen ion transmembrane transport (GO:1902600);;	--	Cation transporter/ATPase, N-terminus	--	plasma membrane ATPase-1 [Diaporthe helianthi]
c273398.graph_c0	0.59	1.4	0.31	0	0	0	0.000906314	-2.18753	down	Molecular Function: actin binding (GO:0003779);;	K05768|2.1645e-41|zma:103638857|K05768 gelsolin | (RefSeq) GRMZM5G836827; villin-4-like	Gelsolin repeat	Villin-3 OS=Oryza sativa subsp. japonica OX=39947 GN=VLN3 PE=2 SV=2	Severin [Valsa mali var. pyri]
c148785.graph_c0	0	0	0	1.23	1.47	2.41	9.21457e-14	4.29458	up	--	--	--	--	unnamed protein product [Fusarium sp. FIESC_5 CS3069]
c170996.graph_c0	0	0	0	1.28	1.87	1.65	1.128e-10	3.82113	up	--	--	--	--	hypothetical protein FOYG_16104 [Fusarium oxysporum FOSC 3-a]
c264635.graph_c0	0.07	0	0	8.5	8.06	5.84	1.66258e-25	5.2821	up	Molecular Function: FMN binding (GO:0010181);; Molecular Function: oxidoreductase activity (GO:0016491);; Biological Process: oxidation-reduction process (GO:0055114);;	--	Pyridoxamine 5'-phosphate oxidase like;; Pyridoxamine 5'-phosphate oxidase	--	hypothetical protein BCIN_15g04030 [Botrytis cinerea B05.10]
c243302.graph_c0	0.11	0.11	0.17	2.87	4.12	2	1.72754e-11	3.42911	up	--	--	--	--	hypothetical protein CBOM_01839 [Ceraceosorus bombacis]
c148080.graph_c0	0	0	0	0.53	6.13	0.91	5.154e-06	2.91868	up	Cellular Component: cytoplasm (GO:0005737);; Biological Process: proteolysis (GO:0006508);; Molecular Function: thiol-dependent ubiquitinyl hydrolase activity (GO:0036459);; Biological Process: cellular protein metabolic process (GO:0044267);;	K05609|2.68259e-58|cvr:CHLNCDRAFT_35608|K05609 ubiquitin carboxyl-terminal hydrolase L3 [EC:3.4.19.12] | (RefSeq) hypothetical protein	Ubiquitin carboxyl-terminal hydrolase, family 1	Ubiquitin carboxyl-terminal hydrolase 3 OS=Arabidopsis thaliana OX=3702 GN=UCH3 PE=2 SV=1	Yuh1p [Rhizophagus irregularis DAOM 197198w]
c270796.graph_c0	0	0	0	2.67	2.31	3.57	2.37401e-07	3.21011	up	--	--	--	--	hypothetical protein FGSG_09972 [Fusarium graminearum PH-1]
c240162.graph_c1	0	0	0	3.1	3.19	4.4	2.33325e-20	5.01221	up	--	--	--	--	hypothetical protein FOXG_04299 [Fusarium oxysporum f. sp. lycopersici 4287]
c272013.graph_c0	0.14	0.05	0	1.37	1.12	0.94	1.50502e-05	2.60048	up	--	--	--	Protein BIG GRAIN 1-like C OS=Arabidopsis thaliana OX=3702 GN=At3g42800 PE=2 SV=1	PREDICTED: uncharacterized protein LOC101308419 [Fragaria vesca subsp. vesca]
c267093.graph_c0	0.07	1.43	1.8	1.17	2.45	1.37	3.15343e-06	2.44098	up	Molecular Function: glutamate decarboxylase activity (GO:0004351);; Molecular Function: calmodulin binding (GO:0005516);; Cellular Component: cytoplasm (GO:0005737);; Biological Process: glutamate catabolic process (GO:0006538);; Molecular Function: pyridoxal phosphate binding (GO:0030170);; Biological Process: cellular response to oxidative stress (GO:0034599);;	K01580|4.72578e-134|vra:106776061|K01580 glutamate decarboxylase [EC:4.1.1.15] | (RefSeq) glutamate decarboxylase 1-like	Pyridoxal-dependent decarboxylase conserved domain	Glutamate decarboxylase OS=Petunia hybrida OX=4102 GN=GAD PE=1 SV=1	glutamate decarboxylase like protein [Zymoseptoria brevis]
c254963.graph_c1	1.93	1.83	2.83	0.04	0.08	0.02	3.51432e-25	-4.57841	down	--	--	--	--	--
c219803.graph_c0	0.7	0.81	0.33	34.7	29.56	19.78	1.05721e-49	4.96334	up	--	--	Protein of unknown function (DUF3759)	--	hypothetical protein BC1G_05503 [Botrytis cinerea B05.10]
c269538.graph_c5	0.72	0.63	0.51	6.67	11.81	9.39	1.55383e-15	3.33603	up	--	--	ABC1 family	Proline-rich receptor-like protein kinase PERK9 OS=Arabidopsis thaliana OX=3702 GN=PERK9 PE=1 SV=1	PREDICTED: probable leucine-rich repeat receptor-like protein kinase At5g49770 [Fragaria vesca subsp. vesca]
c256117.graph_c0	2.31	3.63	1.5	0	0	0	7.02065e-11	-3.87377	down	Molecular Function: hydrolase activity, hydrolyzing O-glycosyl compounds (GO:0004553);; Biological Process: cellulose catabolic process (GO:0030245);; Molecular Function: carbohydrate binding (GO:0030246);;	--	Glycosyl hydrolase family 7	--	glycoside hydrolase family 7 protein [Glonium stellatum]
c254824.graph_c0	0	0.07	0.03	1.99	1.52	0.81	7.5639e-10	3.48195	up	--	--	--	--	hypothetical protein CBOM_05936 [Ceraceosorus bombacis]
c251309.graph_c0	3.16	2.97	3.77	0.05	0.04	0.12	1.70145e-19	-4.30657	down	--	K00522|2.34003e-06|aip:107625796|K00522 ferritin heavy chain [EC:1.16.3.2] | (RefSeq) ferritin-2, chloroplastic-like	Ferritin-like domain	--	--
c262299.graph_c0	0.03	0.18	0.03	2.4	2.28	1.78	1.47209e-14	3.71463	up	Cellular Component: fungal-type cell wall (GO:0009277);; Cellular Component: integral component of membrane (GO:0016021);; Molecular Function: hydrolase activity, acting on glycosyl bonds (GO:0016798);; Cellular Component: anchored component of external side of plasma membrane (GO:0031362);; Biological Process: fungal-type cell wall organization (GO:0031505);; Molecular Function: 1,3-beta-glucano…	--	Glucanosyltransferase;; Cellulase (glycosyl hydrolase family 5);; Glycosyl hydrolases family 2, TIM barrel domain	--	hypothetical protein BC1G_10455 [Botrytis cinerea B05.10]
c267722.graph_c0	0.05	0	0	1.38	2.35	0.52	2.09756e-06	2.96959	up	--	--	PB1 domain	Protein NLP2 OS=Oryza sativa subsp. japonica OX=39947 GN=NLP2 PE=2 SV=2	--
c236909.graph_c0	0.04	0	0.09	1.39	1	0.3	0.000256943	2.34047	up	--	K00423|1.20757e-44|ath:AT5G21100|K00423 L-ascorbate oxidase [EC:1.10.3.3] | (RefSeq) Plant L-ascorbate oxidase	Multicopper oxidase;; Multicopper oxidase;; Multicopper oxidase	L-ascorbate oxidase OS=Cucurbita maxima OX=3661 GN=AAO PE=1 SV=2	Plant L-ascorbate oxidase [Arabidopsis thaliana]
c272370.graph_c0	0.03	0.03	0	1.2	1.55	0.92	2.08545e-10	3.60092	up	Cellular Component: membrane (GO:0016020);; Molecular Function: metal ion binding (GO:0046872);;	--	Ring finger domain;; RING-like zinc finger;; RING-H2 zinc finger domain;; Zinc finger, C3HC4 type (RING finger);; Zinc finger, C3HC4 type (RING finger);; RING-type zinc-finger;; Anaphase-promoting complex subunit 11 RING-H2 finger	RING-H2 finger protein ATL46 OS=Arabidopsis thaliana OX=3702 GN=ATL46 PE=2 SV=1	PREDICTED: RING-H2 finger protein ATL46-like [Fragaria vesca subsp. vesca]
c243805.graph_c0	0	0	0	0.35	3.49	0.25	1.88849e-05	2.75873	up	--	K01363|2.25369e-42|smo:SELMODRAFT_143272|K01363 cathepsin B [EC:3.4.22.1] | (RefSeq) hypothetical protein	Papain family cysteine protease	Cathepsin B-like protease 2 OS=Arabidopsis thaliana OX=3702 GN=CATHB2 PE=2 SV=1	cathepsin B-like cysteine protease [Guillardia theta CCMP2712]
c271365.graph_c0	0	0	0	1.28	10.64	2.2	2.34197e-08	3.47554	up	--	--	Death-associated protein	--	--
c213321.graph_c1	62.98	71.3	62.43	1.14	0.41	1.5	3.98246e-69	-5.56699	down	Molecular Function: transporter activity (GO:0005215);; Cellular Component: mitochondrial inner membrane (GO:0005743);; Cellular Component: integral component of membrane (GO:0016021);; Biological Process: transmembrane transport (GO:0055085);;	K05863|2.46479e-42|gsl:Gasu_45710|K05863 solute carrier family 25 (mitochondrial adenine nucleotide translocator), member 4/5/6/31 | (RefSeq) mitochondrial carrier, adenine nucleotidetranslocator	Mitochondrial carrier protein	ADP,ATP carrier protein OS=Parachlorella kessleri OX=3074 PE=3 SV=1	ADP/ATP translocase 2 [Smittium culicis]
c271056.graph_c0	213.41	198.13	233.74	3.49	2.91	4.87	0	-5.7697	down	--	--	--	Late embryogenesis abundant protein D-7 OS=Gossypium hirsutum OX=3635 PE=2 SV=1	PREDICTED: late embryogenesis abundant protein 2-like [Fragaria vesca subsp. vesca]
c272952.graph_c0	0	0	0	0.33	1.67	0.37	4.81109e-05	2.62996	up	--	--	CTLH/CRA C-terminal to LisH motif domain;; LisH	--	hypothetical protein PHYPA_023541 [Physcomitrella patens]
c260373.graph_c0	2.5	2.89	3.07	0.1	0	0	3.3927e-11	-3.79597	down	Cellular Component: cytoplasmic part (GO:0044444);;	K03247|2.80145e-66|zma:100272851|K03247 translation initiation factor 3 subunit H | (RefSeq) GRMZM2G028945; eukaryotic translation initiation factor 3 subunit 3	JAB1/Mov34/MPN/PAD-1 ubiquitin protease	Eukaryotic translation initiation factor 3 subunit H OS=Arabidopsis thaliana OX=3702 GN=TIF3H1 PE=1 SV=2	PREDICTED: eukaryotic translation initiation factor 3 subunit H-like [Lupinus angustifolius]
c259527.graph_c0	0	0	0	3.39	3.14	1.72	3.92474e-11	3.89957	up	Cellular Component: integral component of membrane (GO:0016021);;	--	Membrane-associating domain	--	hypothetical protein SS1G_03913 [Sclerotinia sclerotiorum 1980 UF-70]
c262349.graph_c1	13.45	12.56	13.82	2.71	1.24	2.83	2.34771e-18	-2.44149	down	--	--	Domain of unknown function (DUF4149)	--	PREDICTED: uncharacterized protein LOC101292414 [Fragaria vesca subsp. vesca]
c152588.graph_c0	0	0	0	0.42	2.1	0.15	0.000260153	2.38726	up	--	K08287|7.56019e-97|mpp:MICPUCDRAFT_3523|K08287 dual-specificity kinase [EC:2.7.12.1] | (RefSeq) hypothetical protein	Protein kinase domain;; Protein tyrosine kinase	Serine/threonine-protein kinase AFC2 OS=Arabidopsis thaliana OX=3702 GN=AFC2 PE=1 SV=1	kinase-like protein [Auricularia subglabra TFB-10046 SS5]
c269064.graph_c0	0.29	0.29	0.6	7.99	9.37	8.39	1.54355e-34	4.11113	up	Cellular Component: membrane (GO:0016020);;	--	--	--	hypothetical protein FE78DRAFT_287053 [Acidomyces richmondensis]
c257368.graph_c0	0	0.03	0.03	1.37	1.23	1.18	1.02978e-18	4.33807	up	Molecular Function: nucleic acid binding (GO:0003676);;	K11593|1.43398e-92|pda:103697226|K11593 eukaryotic translation initiation factor 2C | (RefSeq) protein argonaute 1A-like	Piwi domain;; Argonaute linker 1 domain;; N-terminal domain of argonaute;; Argonaute linker 2 domain;; PAZ domain	Protein argonaute 1A OS=Oryza sativa subsp. japonica OX=39947 GN=AGO1A PE=2 SV=1	similar to RNA interference and gene silencing protein (Qde2) [Botrytis cinerea T4]
c268488.graph_c0	0	0.16	0	2.14	12.22	2.67	4.10207e-09	3.55497	up	Molecular Function: ATP binding (GO:0005524);;	K03283|1.74641e-34|aly:ARALYDRAFT_660090|K03283 heat shock 70kDa protein 1/8 | (RefSeq) hypothetical protein	Hsp70 protein	Heat shock 70 kDa protein OS=Achlya klebsiana OX=4767 GN=HSP70 PE=2 SV=1	hsp70-like protein [Aphanomyces invadans]
c211123.graph_c0	0	0	0	0.21	3.87	0.65	1.57095e-06	3.05952	up	Biological Process: transport (GO:0006810);;	K14007|8.07171e-50|atr:18447425|K14007 protein transport protein SEC24 | (RefSeq) protein transport protein Sec24-like At4g32640	Sec23/Sec24 trunk domain;; Sec23/Sec24 zinc finger	Protein transport protein Sec24-like At4g32640 OS=Arabidopsis thaliana OX=3702 GN=At4g32640 PE=3 SV=3	hypothetical protein BSLG_06511 [Batrachochytrium salamandrivorans]
c259133.graph_c0	0	0.08	0	1.23	1.96	1.3	9.37094e-06	2.78159	up	--	--	Spherulation-specific family 4	--	similar to spherulin 4-like cell surface protein [Botrytis cinerea T4]
c147261.graph_c0	0	0	0	4.61	5.31	8.08	5.9487e-48	7.00372	up	Molecular Function: peroxidase activity (GO:0004601);; Molecular Function: iron ion binding (GO:0005506);; Biological Process: response to oxidative stress (GO:0006979);; Molecular Function: oxidoreductase activity, acting on paired donors, with incorporation or reduction of molecular oxygen (GO:0016705);; Molecular Function: heme binding (GO:0020037);; Biological Process: oxidation-reduction pro…	--	Animal haem peroxidase;; Cytochrome P450	--	unnamed protein product [Fusarium graminearum]
c240231.graph_c1	0.27	0.57	0.39	5.45	5.2	4.04	1.77195e-17	3.1646	up	Cellular Component: integral component of membrane (GO:0016021);; Biological Process: oxidation-reduction process (GO:0055114);;	--	Eukaryotic cytochrome b561	Cytochrome b561 domain-containing protein At2g30890 OS=Arabidopsis thaliana OX=3702 GN=At2g30890 PE=2 SV=1	PREDICTED: cytochrome b561 domain-containing protein At2g30890 isoform X2 [Fragaria vesca subsp. vesca]
c268948.graph_c0	0.45	0.13	0.51	3.39	3.38	4.42	1.49212e-07	2.59314	up	Molecular Function: oxidoreductase activity (GO:0016491);; Biological Process: oxidation-reduction process (GO:0055114);;	K00059|8.40845e-48|nnu:104611162|K00059 3-oxoacyl-[acyl-carrier protein] reductase [EC:1.1.1.100] | (RefSeq) short-chain type dehydrogenase/reductase-like	Enoyl-(Acyl carrier protein) reductase;; short chain dehydrogenase;; KR domain	Short-chain type dehydrogenase/reductase OS=Picea abies OX=3329 PE=2 SV=1	hypothetical protein CAC42_1176 [Elsinoe sp. CQ-2017a]
c148529.graph_c0	0.93	1.49	0.85	0	0	0.03	1.8371e-09	-3.54214	down	Cellular Component: mitochondrial respiratory chain complex I (GO:0005747);; Molecular Function: oxidoreductase activity, acting on NAD(P)H (GO:0016651);; Biological Process: oxidation-reduction process (GO:0055114);;	K03934|0|vcn:VOLCADRAFT_75683|K03934 NADH dehydrogenase (ubiquinone) Fe-S protein 1 [EC:1.6.5.3 1.6.99.3] | (RefSeq) nuoS1; NADH:ubiquinone oxidoreductase 76 kDa subunit	Molybdopterin oxidoreductase;; 2Fe-2S iron-sulfur cluster binding domain;; NADH-ubiquinone oxidoreductase-G iron-sulfur binding region;; 2Fe-2S iron-sulfur cluster binding domain	NADH dehydrogenase [ubiquinone] iron-sulfur protein 1, mitochondrial OS=Solanum tuberosum OX=4113 PE=2 SV=1	Ndufs1, NADH-ubiquinone oxidoreductase 75kD subunit (775) [Basidiobolus meristosporus CBS 931.73]
c263856.graph_c0	0	0	0	1.01	0.93	1.46	6.08904e-08	3.33578	up	--	--	--	--	hypothetical protein AJ79_09825 [Helicocarpus griseus UAMH5409]
c241123.graph_c0	9.96	9.05	8.45	2.02	2.06	2.6	9.5111e-15	-2.05287	down	Cellular Component: cell wall (GO:0005618);; Cellular Component: apoplast (GO:0048046);;	--	Leucine rich repeat;; Leucine Rich repeats (2 copies);; Leucine rich repeat N-terminal domain;; Leucine Rich Repeat	Polygalacturonase inhibitor OS=Pyrus communis OX=23211 GN=PGIP PE=1 SV=1	PREDICTED: polygalacturonase inhibitor [Fragaria vesca subsp. vesca]
c269322.graph_c0	5.75	5.68	5.94	1.36	1.41	0.85	2.26056e-21	-2.30523	down	--	--	--	--	PREDICTED: uncharacterized protein LOC101306220 isoform X2 [Fragaria vesca subsp. vesca]
c220287.graph_c0	0	0	0	0.33	2.27	0.68	7.4699e-08	3.35691	up	Biological Process: ribosomal subunit export from nucleus (GO:0000054);; Molecular Function: transporter activity (GO:0005215);; Molecular Function: iron ion binding (GO:0005506);; Molecular Function: ATP binding (GO:0005524);; Cellular Component: eukaryotic translation initiation factor 3 complex (GO:0005852);; Biological Process: translational initiation (GO:0006413);; Biological Process: trans…	K06174|0|eus:EUTSA_v10024707mg|K06174 ATP-binding cassette, sub-family E, member 1 | (RefSeq) hypothetical protein	ABC transporter;; Possible Fer4-like domain in RNase L inhibitor, RLI;; RecF/RecN/SMC N terminal domain;; 4Fe-4S binding domain;; AAA domain, putative AbiEii toxin, Type IV TA system;; ATPase family associated with various cellular activities (AAA)	ABC transporter E family member 2 OS=Arabidopsis thaliana OX=3702 GN=ABCE2 PE=2 SV=1	ABC transporter E family member 2 [Eutrema salsugineum]
c273064.graph_c0	0	0	0	0.25	1.54	0.2	0.000326543	2.3525	up	Cellular Component: endomembrane system (GO:0012505);; Molecular Function: antiporter activity (GO:0015297);; Biological Process: monovalent inorganic cation transport (GO:0015672);; Cellular Component: membrane-bounded organelle (GO:0043227);; Cellular Component: intracellular organelle (GO:0043229);; Cellular Component: cytoplasmic part (GO:0044444);; Biological Process: single-organism process…	K14724|4.15802e-55|csv:101204897|K14724 solute carrier family 9 (sodium/hydrogen exchanger), member 8 | (RefSeq) sodium/hydrogen exchanger 6-like	Sodium/hydrogen exchanger family	Sodium/hydrogen exchanger 6 OS=Arabidopsis thaliana OX=3702 GN=NHX6 PE=1 SV=3	hypothetical protein MUCCIDRAFT_168911, partial [Mucor circinelloides f. lusitanicus CBS 277.49]
c146110.graph_c0	0	0.07	0.1	1.01	1.33	0.7	1.34611e-06	2.79278	up	Molecular Function: chitinase activity (GO:0004568);; Cellular Component: extracellular region (GO:0005576);; Biological Process: carbohydrate metabolic process (GO:0005975);; Biological Process: chitin catabolic process (GO:0006032);; Molecular Function: chitin binding (GO:0008061);; Cellular Component: integral component of membrane (GO:0016021);;	K01183|1.22654e-34|spen:107024706|K01183 chitinase [EC:3.2.1.14] | (RefSeq) acidic mammalian chitinase-like	Glycosyl hydrolases family 18	Class V chitinase OS=Arabidopsis thaliana OX=3702 GN=ChiC PE=1 SV=1	putative glycoside hydrolase family 18 protein [Botrytis cinerea BcDW1]
c272407.graph_c0	0	0	0	0.66	0.67	1.51	9.66498e-05	2.53133	up	Biological Process: carbohydrate transport (GO:0008643);; Cellular Component: integral component of membrane (GO:0016021);; Molecular Function: hydrolase activity (GO:0016787);; Molecular Function: substrate-specific transmembrane transporter activity (GO:0022891);; Biological Process: transmembrane transport (GO:0055085);;	K08150|3.02228e-35|mtr:MTR_2g049020|K08150 MFS transporter, SP family, solute carrier family 2 (myo-inositol transporter), member 13 | (RefSeq) inositol transporter 4	Sugar (and other) transporter;; Major Facilitator Superfamily	Probable inositol transporter 2 OS=Arabidopsis thaliana OX=3702 GN=INT2 PE=1 SV=1	hypothetical protein FG05_01734 [Fusarium graminearum]
c256629.graph_c0	0	0	0.12	1.72	1.82	1.61	0.000140833	2.45094	up	--	--	--	--	conserved hypothetical protein [Pyrenophora tritici-repentis Pt-1C-BFP]
c273870.graph_c0	0	0	0	0.27	1.58	0.84	0.000978078	2.17359	up	Cellular Component: endoplasmic reticulum (GO:0005783);; Biological Process: DNA repair (GO:0006281);; Biological Process: ER to Golgi vesicle-mediated transport (GO:0006888);; Cellular Component: integral component of membrane (GO:0016021);; Biological Process: dephosphorylation (GO:0016311);; Molecular Function: hydrolase activity (GO:0016787);; Biological Process: cellular manganese ion homeos…	--	--	--	hypothetical protein BofuT4_P060100.1 [Botrytis cinerea T4]
c270149.graph_c0	26.12	26.64	31.81	3.88	2.35	4.81	3.28516e-34	-2.906	down	--	--	--	--	PREDICTED: uncharacterized protein LOC101298542 [Fragaria vesca subsp. vesca]
c146335.graph_c0	1.36	2.3	0.99	0	0	0	1.14289e-05	-2.8025	down	Biological Process: maturation of LSU-rRNA from tricistronic rRNA transcript (SSU-rRNA, 5.8S rRNA, LSU-rRNA) (GO:0000463);; Molecular Function: mRNA binding (GO:0003729);; Molecular Function: structural constituent of ribosome (GO:0003735);; Biological Process: translation (GO:0006412);; Cellular Component: cytosolic large ribosomal subunit (GO:0022625);;	K02918|2.16884e-27|gsl:Gasu_07620|K02918 large subunit ribosomal protein L35e | (RefSeq) 60S ribosomal protein L35	Ribosomal L29 protein	60S ribosomal protein L35 OS=Triticum aestivum OX=4565 GN=RPL35 PE=1 SV=1	60S ribosomal protein L35 [Valsa mali]
c258991.graph_c0	1.76	1.78	1.33	0	0.02	0.09	2.05156e-16	-4.08393	down	Cellular Component: cytoplasm (GO:0005737);; Biological Process: translation (GO:0006412);; Molecular Function: organic cyclic compound binding (GO:0097159);; Molecular Function: heterocyclic compound binding (GO:1901363);;	K03253|4.67679e-160|bvg:104891274|K03253 translation initiation factor 3 subunit B | (RefSeq) eukaryotic translation initiation factor 3 subunit B-like	Eukaryotic translation initiation factor eIF2A;; RNA recognition motif. (a.k.a. RRM, RBD, or RNP domain)	Eukaryotic translation initiation factor 3 subunit B OS=Arabidopsis thaliana OX=3702 GN=TIF3B1 PE=1 SV=1	eukaryotic translation initiation factor 3 subunit B-like isoform X1 [Cucurbita pepo subsp. pepo]
c146451.graph_c0	1.34	0.92	1.1	0	0	0	1.20955e-10	-3.80854	down	--	--	Chitin binding Peritrophin-A domain	--	--
c221585.graph_c0	0.06	0.06	0.22	1.57	0.82	0.74	8.1678e-05	2.24923	up	Cellular Component: integral component of membrane (GO:0016021);;	--	--	--	hypothetical protein BCIN_02g07030 [Botrytis cinerea B05.10]
c271760.graph_c0	0	0	0	0.14	3.69	0.5	0.000874864	2.1862	up	--	--	Renin receptor-like protein	--	predicted protein [Hordeum vulgare subsp. vulgare]
c148433.graph_c0	0	0	0	0.28	2.05	0.11	1.93609e-05	2.75541	up	Biological Process: cellular process (GO:0009987);;	K16055|2.65725e-103|ccp:CHC_T00002090001|K16055 trehalose 6-phosphate synthase/phosphatase [EC:2.4.1.15 3.1.3.12] | (RefSeq) hypothetical protein	Glycosyltransferase family 20;; Trehalose-phosphatase	Probable alpha,alpha-trehalose-phosphate synthase [UDP-forming] 2 OS=Arabidopsis thaliana OX=3702 GN=TPS2 PE=3 SV=1	glycosyltransferase family 20-domain-containing protein [Syncephalastrum racemosum]
c258393.graph_c0	0.16	0.32	0.08	21.16	19.05	13.76	2.13773e-40	5.47213	up	Molecular Function: hydrolase activity (GO:0016787);;	--	--	--	predicted protein [Botrytis cinerea B05.10]
c257167.graph_c0	0.05	0.25	0	1.93	1.97	1.84	1.90911e-07	2.93115	up	--	--	Aldo/keto reductase family	Probable voltage-gated potassium channel subunit beta OS=Arabidopsis thaliana OX=3702 GN=KAB1 PE=1 SV=1	hypothetical protein BC1G_00165 [Botrytis cinerea B05.10]
c266415.graph_c0	0.08	0.13	0.09	2.83	2.03	1.68	3.1922e-11	3.3565	up	Molecular Function: zinc ion binding (GO:0008270);; Molecular Function: oxidoreductase activity (GO:0016491);; Biological Process: oxidation-reduction process (GO:0055114);;	--	Alcohol dehydrogenase GroES-like domain;; Zinc-binding dehydrogenase	Alcohol dehydrogenase-like 7 OS=Arabidopsis thaliana OX=3702 GN=At5g42250 PE=2 SV=1	hypothetical protein BTJ68_13477 [Hortaea werneckii EXF-2000]
c219605.graph_c0	26.27	29.93	26.76	0.1	0.45	0.08	5.59092e-56	-6.01504	down	Molecular Function: oxidoreductase activity (GO:0016491);; Biological Process: oxidation-reduction process (GO:0055114);;	K02262|1.91982e-56|bpg:BathyMg00050|K02262 cytochrome c oxidase subunit 3 | (RefSeq) cox3; cytochrome c oxidase subunit 3	--	Cytochrome c oxidase subunit 3 OS=Marchantia polymorpha OX=3197 GN=COX3 PE=3 SV=2	cytochrome c oxidase subunit 3 [Mesostigma viride]
c148013.graph_c0	13.5	16.23	16.32	0	0	0	6.65282e-19	-4.83629	down	Molecular Function: enzyme inhibitor activity (GO:0004857);;	--	Plant invertase/pectin methylesterase inhibitor	Pectinesterase inhibitor 11 OS=Arabidopsis thaliana OX=3702 GN=PMEI11 PE=2 SV=1	PREDICTED: 21 kDa protein-like [Fragaria vesca subsp. vesca]
c254848.graph_c0	6	4.68	6.35	0	0.12	0.04	2.62929e-59	-5.84589	down	--	K02183|1.18255e-11|obr:102717851|K02183 calmodulin | (RefSeq) putative calmodulin-like protein 2	Spectrin repeat;; Calponin homology (CH) domain;; Ca2+ insensitive EF hand;; EF hand;; CAMSAP CH domain;; EF-hand domain	Calmodulin-like protein 3 OS=Oryza sativa subsp. japonica OX=39947 GN=CML3 PE=2 SV=1	alpha-actinin-2 [Saitoella complicata NRRL Y-17804]
c265793.graph_c0	3.58	4.01	3.26	0	0.07	0.05	3.23574e-30	-5.09516	down	Molecular Function: L-aspartate:2-oxoglutarate aminotransferase activity (GO:0004069);; Cellular Component: mitochondrion (GO:0005739);; Biological Process: aspartate catabolic process (GO:0006533);; Molecular Function: pyridoxal phosphate binding (GO:0030170);; Molecular Function: identical protein binding (GO:0042802);;	K14455|1.56567e-163|smo:SELMODRAFT_403682|K14455 aspartate aminotransferase, mitochondrial [EC:2.6.1.1] | (RefSeq) hypothetical protein	Aminotransferase class I and II	Aspartate aminotransferase, mitochondrial OS=Arabidopsis thaliana OX=3702 GN=ASP1 PE=1 SV=1	PLP-dependent transferase [Cutaneotrichosporon oleaginosum]
c251299.graph_c0	0	0	0	0.55	3.01	0.48	6.43037e-10	3.77849	up	--	--	Domain of unknown function (DUF4803)	--	--
c241414.graph_c0	10.43	18.3	7.11	0	0	0	3.87354e-17	-4.7263	down	--	--	Insect pheromone-binding family, A10/OS-D	--	--
c250051.graph_c0	3.93	4.47	3.77	0	0	0	7.26833e-16	-4.50676	down	--	--	Enoyl-(Acyl carrier protein) reductase;; short chain dehydrogenase;; KR domain;; NAD dependent epimerase/dehydratase family	Tropinone reductase homolog At2g29150 OS=Arabidopsis thaliana OX=3702 GN=At2g29150 PE=1 SV=1	hypothetical protein AURANDRAFT_29951 [Aureococcus anophagefferens]
c218297.graph_c0	0	0	0	1	4.25	0.54	0.000225057	2.4103	up	--	--	Lysosomal transcription factor, NCU-G1	--	--
c146343.graph_c0	0	0	0	0.23	2.57	0.18	0.000171297	2.45027	up	Biological Process: intracellular protein transport (GO:0006886);; Biological Process: ER to Golgi vesicle-mediated transport (GO:0006888);; Biological Process: retrograde vesicle-mediated transport, Golgi to ER (GO:0006890);; Biological Process: intra-Golgi vesicle-mediated transport (GO:0006891);; Cellular Component: COPI vesicle coat (GO:0030126);;	K17302|0|egu:105044587|K17302 coatomer subunit beta' | (RefSeq) coatomer subunit beta'-1	Coatomer WD associated region	Coatomer subunit beta&apos;-1 OS=Arabidopsis thaliana OX=3702 GN=At1g79990 PE=2 SV=2	Coatomer beta prime subunit [Rhizophagus irregularis DAOM 181602]
c239949.graph_c0	0	0	0	0.37	2.88	0.87	1.33582e-10	3.89762	up	--	--	--	--	--
c261231.graph_c0	5.74	4.61	6.01	0.5	0.89	1.18	0.000107697	-2.06046	down	Cellular Component: integral component of membrane (GO:0016021);;	--	--	--	uncharacterized protein LOC110763019 [Prunus avium]
c255795.graph_c0	0	0	0	19.89	18.01	9.16	1.52521e-38	6.43501	up	Biological Process: cellular response to heat (GO:0034605);; Biological Process: sterigmatocystin biosynthetic process (GO:0045461);; Biological Process: cellular response to farnesol (GO:0097308);;	--	--	--	cell surface protein [Rutstroemia sp. NJR-2017a WRK4]
c258995.graph_c1	0	0	0	1.71	0.87	1.15	0.000262519	2.38576	up	Biological Process: single-organism metabolic process (GO:0044710);;	K19706|7.18498e-41|thj:104812935|K19706 dihydroceramide fatty acyl 2-hydroxylase [EC:1.14.18.7] | (RefSeq) dihydroceramide fatty acyl 2-hydroxylase FAH2	--	Dihydroceramide fatty acyl 2-hydroxylase FAH2 OS=Arabidopsis thaliana OX=3702 GN=FAH2 PE=1 SV=1	Fatty acid 2-hydroxylase 1, partial [Ananas comosus]
c272833.graph_c0	0	0	0	0.35	2.61	0.63	0.000434163	2.30768	up	Molecular Function: electron carrier activity (GO:0009055);; Cellular Component: intracellular membrane-bounded organelle (GO:0043231);; Cellular Component: cytoplasmic part (GO:0044444);;	K03521|4.99756e-90|adu:107466343|K03521 electron transfer flavoprotein beta subunit | (RefSeq) electron transfer flavoprotein subunit beta, mitochondrial	Electron transfer flavoprotein domain	Electron transfer flavoprotein subunit beta, mitochondrial OS=Oryza sativa subsp. japonica OX=39947 GN=ETFB PE=2 SV=1	hypothetical protein AMAG_05028 [Allomyces macrogynus ATCC 38327]
c271960.graph_c0	0	0	0	0.31	2.12	0.39	2.48168e-05	2.71942	up	Molecular Function: ATP binding (GO:0005524);; Cellular Component: nucleus (GO:0005634);; Cellular Component: cytosol (GO:0005829);; Biological Process: ubiquitin-dependent protein catabolic process (GO:0006511);; Molecular Function: peptidase activity (GO:0008233);; Cellular Component: proteasome regulatory particle, base subcomplex (GO:0008540);; Biological Process: positive regulation of prote…	K03061|0|atr:18427470|K03061 26S proteasome regulatory subunit T1 | (RefSeq) 26S protease regulatory subunit 7	ATPase family associated with various cellular activities (AAA)	26S proteasome regulatory subunit 7 OS=Spinacia oleracea OX=3562 GN=RPT1 PE=2 SV=1	26S proteasome subunit P45 [Basidiobolus meristosporus CBS 931.73]
c256717.graph_c0	0.35	0.34	0.15	6.46	6.37	6.66	1.70262e-45	4.20345	up	Molecular Function: oxidoreductase activity, acting on CH-OH group of donors (GO:0016614);; Molecular Function: flavin adenine dinucleotide binding (GO:0050660);; Biological Process: oxidation-reduction process (GO:0055114);;	--	GMC oxidoreductase;; GMC oxidoreductase;; FAD binding domain	--	putative alcohol oxidase protein [Botrytis cinerea BcDW1]
c255121.graph_c0	0.46	0.82	0.35	4.77	5.28	3.44	1.75914e-09	2.58989	up	Biological Process: maturation of LSU-rRNA (GO:0000470);; Molecular Function: RNA binding (GO:0003723);; Biological Process: translation (GO:0006412);; Cellular Component: cytosolic large ribosomal subunit (GO:0022625);;	K02936|2.46208e-84|ppp:PHYPADRAFT_190565|K02936 large subunit ribosomal protein L7Ae | (RefSeq) hypothetical protein	Ribosomal protein L7Ae/L30e/S12e/Gadd45 family	60S ribosomal protein L7a-2 OS=Oryza sativa subsp. japonica OX=39947 GN=RPL7A-2 PE=2 SV=1	60S ribosomal protein L8 [Botrytis cinerea B05.10]
c252208.graph_c0	1.11	2.28	1.59	0	0	0	4.3883e-15	-4.45227	down	Molecular Function: methylmalonate-semialdehyde dehydrogenase (acylating) activity (GO:0004491);; Biological Process: oxidation-reduction process (GO:0055114);;	K00140|0|smo:SELMODRAFT_270689|K00140 malonate-semialdehyde dehydrogenase (acetylating) / methylmalonate-semialdehyde dehydrogenase [EC:1.2.1.18 1.2.1.27] | (RefSeq) hypothetical protein	Aldehyde dehydrogenase family	Methylmalonate-semialdehyde dehydrogenase [acylating], mitochondrial OS=Arabidopsis thaliana OX=3702 GN=ALDH6B2 PE=1 SV=2	hypothetical protein [Absidia glauca]
c254011.graph_c1	18.63	15.38	16.55	0	0.14	0	4.28574e-26	-5.312	down	Cellular Component: intracellular part (GO:0044424);;	--	Translationally controlled tumour protein	Translationally-controlled tumor protein homolog OS=Nicotiana tabacum OX=4097 GN=TCTP PE=2 SV=1	translationally-controlled tumor protein [Mucor ambiguus]
c270948.graph_c0	0	0	0	3.64	19.39	8.05	5.5956e-08	3.3766	up	Molecular Function: structural constituent of ribosome (GO:0003735);; Biological Process: translation (GO:0006412);; Molecular Function: rRNA binding (GO:0019843);; Cellular Component: cytosolic large ribosomal subunit (GO:0022625);; Molecular Function: metal ion binding (GO:0046872);;	K02922|1.76522e-33|olu:OSTLU_32818|K02922 large subunit ribosomal protein L37e | (RefSeq) RPL37; Ribosomal protein L37, component of cytosolic 80S ribosome and 60S large subunit	Ribosomal protein L37e	60S ribosomal protein L37-2 OS=Arabidopsis thaliana OX=3702 GN=RPL37B PE=3 SV=2	60S ribosomal protein L37-A [Saprolegnia diclina VS20]
c215573.graph_c1	0	0	0	0.33	2.62	0.31	0.000164691	2.4569	up	Biological Process: transport (GO:0006810);; Biological Process: autophagy (GO:0006914);; Molecular Function: hydrolase activity (GO:0016787);; Biological Process: protein metabolic process (GO:0019538);;	K08342|3.08633e-51|ppp:PHYPADRAFT_43119|K08342 cysteine protease ATG4 [EC:3.4.22.-] | (RefSeq) hypothetical protein	Peptidase family C54	Cysteine protease ATG4b OS=Arabidopsis thaliana OX=3702 GN=ATG4B PE=1 SV=1	hypothetical protein SPPG_07453 [Spizellomyces punctatus DAOM BR117]
c272489.graph_c0	1.32	1.42	0.9	0	0	0	1.07049e-14	-4.38127	down	--	--	--	--	hypothetical protein UCDDA912_g02698 [Diaporthe ampelina]
c272345.graph_c0	0	0	0	0.18	1.61	0.53	8.32979e-05	2.5553	up	--	K17987|2.75022e-16|smo:SELMODRAFT_236729|K17987 next to BRCA1 gene 1 protein | (RefSeq) hypothetical protein	Ig-like domain from next to BRCA1 gene;; UBA-like domain	Protein NBR1 homolog OS=Arabidopsis thaliana OX=3702 GN=NBR1 PE=1 SV=1	hypothetical protein SDRG_06719 [Saprolegnia diclina VS20]
c231371.graph_c0	1.27	1.12	1.54	0.34	0.06	0	0.000820071	-2.10803	down	Molecular Function: kinase activity (GO:0016301);; Biological Process: phosphorylation (GO:0016310);;	--	Leucine rich repeat;; Leucine Rich repeats (2 copies);; Leucine Rich Repeat;; Leucine Rich repeat	Receptor like protein 29 OS=Arabidopsis thaliana OX=3702 GN=RLP29 PE=2 SV=1	PREDICTED: piriformospora indica-insensitive protein 2-like [Fragaria vesca subsp. vesca]
c264931.graph_c0	0	0	0	4.6	5.13	2.43	1.72656e-08	3.44598	up	--	--	--	--	hypothetical protein LPUS_10039 [Umbilicaria pustulata]
c263114.graph_c1	5.23	4.41	5.74	23.54	22.82	18.01	6.80788e-60	2.00265	up	--	--	Leucine rich repeat;; Leucine Rich repeats (2 copies);; Leucine Rich Repeat	Receptor-like protein 6 OS=Arabidopsis thaliana OX=3702 GN=RLP6 PE=3 SV=1	PREDICTED: receptor-like protein 12 [Fragaria vesca subsp. vesca]
c267838.graph_c0	0	0.21	0.11	3.94	5.43	4.36	1.33655e-19	4.28728	up	Cellular Component: fungal-type cell wall (GO:0009277);;	--	Hydrophobic surface binding protein A	--	hypothetical protein AUD_9154 [Aspergillus udagawae]
c264481.graph_c0	0.06	0.03	0.06	1.13	1.45	1.03	1.81511e-09	3.22636	up	Cellular Component: integral component of membrane (GO:0016021);;	--	--	--	hypothetical protein BCIN_07g01410 [Botrytis cinerea B05.10]
c266321.graph_c1	0.58	1.16	0.49	36.46	36.83	22.38	1.71096e-89	5.10879	up	--	--	Protein of unknown function (DUF3659)	--	hypothetical protein BC1G_02056 [Botrytis cinerea B05.10]
c262594.graph_c2	46.56	41.78	44.04	218.26	207.09	258.59	1.16151e-81	2.34261	up	Molecular Function: dodecenoyl-CoA delta-isomerase activity (GO:0004165);; Cellular Component: peroxisome (GO:0005777);; Biological Process: fatty acid catabolic process (GO:0009062);; Biological Process: root hair elongation (GO:0048767);; Biological Process: indolebutyric acid metabolic process (GO:0080024);; Biological Process: response to indolebutyric acid (GO:0080026);;	--	Enoyl-CoA hydratase/isomerase;; Enoyl-CoA hydratase/isomerase	Enoyl-CoA delta isomerase 2, peroxisomal OS=Arabidopsis thaliana OX=3702 GN=ECI2 PE=1 SV=1	PREDICTED: uncharacterized protein LOC101309819 [Fragaria vesca subsp. vesca]
c267172.graph_c0	0.51	0	0.09	3	2.25	5.7	2.67961e-17	4.09673	up	--	--	Lytic transglycolase;; Barwin family	Putative ripening-related protein 1 OS=Oryza sativa subsp. japonica OX=39947 GN=Os04g0364800 PE=3 SV=2	uncharacterized protein UBRO_02243 [Ustilago bromivora]
c265636.graph_c0	0	0	0	3.68	5.67	4.71	2.47848e-14	4.33504	up	--	--	Hydrophobic surface binding protein A	--	--
c217683.graph_c0	0	0	0	3.75	2.93	1.49	3.03838e-09	3.59103	up	--	--	Insect cuticle protein	--	predicted protein [Hordeum vulgare subsp. vulgare]
c152065.graph_c0	0	0	0	0.36	1.34	0.41	7.0193e-06	2.8687	up	--	--	--	--	--
c215649.graph_c0	0	0	0	1.09	6.98	1.05	1.2801e-05	2.81146	up	--	--	Glutathione S-transferase N-terminal domain;; Glutathione S-transferase, C-terminal domain;; Outer mitochondrial membrane transport complex protein;; Glutathione S-transferase, C-terminal domain	--	hypothetical protein BCR36DRAFT_404425 [Piromyces finnis]
c270297.graph_c0	3.9	5.52	4.66	0	0.08	0	2.47706e-24	-5.0735	down	--	--	Polysaccharide deacetylase	--	hypothetical protein BCR43DRAFT_526661 [Syncephalastrum racemosum]
c251190.graph_c0	11.04	8.47	9.54	0	0	0.3	2.93013e-27	-5.02638	down	--	K13993|8.15985e-06|mdm:103440888|K13993 HSP20 family protein | (RefSeq) 17.1 kDa class II heat shock protein-like	Hsp20/alpha crystallin family;; Alpha crystallin A chain, N terminal	--	--
c257835.graph_c0	0.31	0.46	0.33	2.36	2.33	2.06	2.60251e-07	2.22296	up	Biological Process: carbohydrate metabolic process (GO:0005975);; Biological Process: tricarboxylic acid cycle (GO:0006099);; Biological Process: malate metabolic process (GO:0006108);; Molecular Function: L-malate dehydrogenase activity (GO:0030060);;	K00026|2.9347e-108|csl:COCSUDRAFT_22460|K00026 malate dehydrogenase [EC:1.1.1.37] | (RefSeq) malate dehydrogenase	lactate/malate dehydrogenase, alpha/beta C-terminal domain;; lactate/malate dehydrogenase, NAD binding domain	Malate dehydrogenase 2, mitochondrial OS=Arabidopsis thaliana OX=3702 GN=At3g15020 PE=1 SV=1	conserved hypothetical protein [Botrytis cinerea B05.10]
c147107.graph_c0	0	0	0	6.37	33.6	7.77	1.5399e-08	3.55004	up	Molecular Function: structural constituent of ribosome (GO:0003735);; Cellular Component: ribosome (GO:0005840);; Biological Process: translation (GO:0006412);;	K02991|2.46878e-89|eus:EUTSA_v10026073mg|K02991 small subunit ribosomal protein S6e | (RefSeq) hypothetical protein	Ribosomal protein S6e	40S ribosomal protein S6 OS=Asparagus officinalis OX=4686 GN=rps6 PE=2 SV=1	ribosomal protein S6e [Basidiobolus meristosporus CBS 931.73]
c262581.graph_c0	2.97	2.77	2.54	0.05	0	0	1.92091e-20	-4.83358	down	Molecular Function: metalloendopeptidase activity (GO:0004222);; Cellular Component: mitochondrial respiratory chain complex III (GO:0005750);; Biological Process: mitochondrial electron transport, ubiquinol to cytochrome c (GO:0006122);; Molecular Function: zinc ion binding (GO:0008270);; Biological Process: aerobic respiration (GO:0009060);; Biological Process: protein processing (GO:0016485);;	K17732|1.06857e-170|smo:SELMODRAFT_158279|K17732 mitochondrial-processing peptidase subunit beta [EC:3.4.24.64] | (RefSeq) hypothetical protein	Insulinase (Peptidase family M16);; Peptidase M16 inactive domain	Probable mitochondrial-processing peptidase subunit beta, mitochondrial OS=Arabidopsis thaliana OX=3702 GN=At3g02090 PE=1 SV=2	Mitochondrial-processing peptidase subunit beta [Phytophthora megakarya]
c147423.graph_c0	9.74	8.65	9.06	0.07	0.05	0	8.33142e-34	-5.67649	down	Cellular Component: extracellular region (GO:0005576);; Cellular Component: cell wall (GO:0005618);; Biological Process: plant-type cell wall organization (GO:0009664);; Cellular Component: membrane (GO:0016020);;	K20628|4.09427e-137|pper:PRUPE_ppa016148mg|K20628 expansin | (RefSeq) hypothetical protein	Pollen allergen;; Lytic transglycolase	Expansin-A25 OS=Arabidopsis thaliana OX=3702 GN=EXPA25 PE=2 SV=2	PREDICTED: expansin-A25-like [Pyrus x bretschneideri]
c264516.graph_c0	0.1	0.05	0.1	1.43	1.36	0.72	2.75481e-05	2.48228	up	--	--	--	--	hypothetical protein SPPG_01805 [Spizellomyces punctatus DAOM BR117]
c253271.graph_c0	0	0	0	0.75	5.02	0.34	0.000112247	2.51336	up	--	--	Tropomyosin;; Tropomyosin like	--	--
c217072.graph_c0	0	0	0	5	6.79	9.23	3.88458e-20	5.01506	up	--	--	--	--	unnamed protein product [Fusarium venenatum]
c217237.graph_c0	0	0	0	1.77	1.31	0.49	8.73563e-06	2.83859	up	--	--	Chitin binding Peritrophin-A domain	--	--
c265760.graph_c0	0.06	0.09	0.11	1.45	1.63	1.47	1.10161e-19	3.57121	up	Molecular Function: calcium channel activity (GO:0005262);; Cellular Component: endoplasmic reticulum (GO:0005783);; Cellular Component: cytosol (GO:0005829);; Cellular Component: integral component of plasma membrane (GO:0005887);; Biological Process: regulation of exocytosis (GO:0017157);; Cellular Component: integral component of Golgi membrane (GO:0030173);; Biological Process: fungal-type ce…	--	Transient receptor potential (TRP) ion channel;; ML-like domain	--	hypothetical protein BC1G_11163 [Botrytis cinerea B05.10]
c245189.graph_c0	0	0	0	1.6	3.28	2.45	1.99611e-10	3.79401	up	Cellular Component: integral component of membrane (GO:0016021);; Biological Process: transmembrane transport (GO:0055085);;	--	Major Facilitator Superfamily;; Ion channel regulatory protein UNC-93;; MFS_1 like family	UNC93-like protein 2 OS=Arabidopsis thaliana OX=3702 GN=At1g18010 PE=2 SV=2	unnamed protein product [Fusarium venenatum]
c220285.graph_c0	1.55	2.26	2.01	0	0	0	0.000206697	-2.42048	down	--	--	MAPEG family	--	--
c257599.graph_c0	0	0	0	0.47	4.76	0.3	1.24795e-05	2.81212	up	--	--	--	--	--
c250670.graph_c0	0	0	0	2.45	4.17	7.13	3.83599e-16	4.62823	up	--	--	Gti1/Pac2 family	--	unnamed protein product [Fusarium venenatum]
c272207.graph_c0	0	0	0	0.26	2.5	0.21	0.000555266	2.26443	up	--	--	Golgin subfamily A member 7/ERF4 family	--	--
c271331.graph_c0	0	0	0	0.26	7.59	1.71	1.60839e-05	2.77966	up	--	--	Transcription activator MBF2	--	--
c267532.graph_c1	0	0	0	3.41	2.33	4.03	8.38368e-16	4.5344	up	Molecular Function: aspartic-type endopeptidase activity (GO:0004190);; Biological Process: proteolysis (GO:0006508);; Molecular Function: zinc ion binding (GO:0008270);; Molecular Function: oxidoreductase activity (GO:0016491);; Biological Process: oxidation-reduction process (GO:0055114);;	--	Alcohol dehydrogenase GroES-like domain;; Zinc-binding dehydrogenase	Probable cinnamyl alcohol dehydrogenase 6 OS=Oryza sativa subsp. japonica OX=39947 GN=CAD6 PE=2 SV=2	Alcohol dehydrogenase 1 [Hortaea werneckii EXF-2000]
c147057.graph_c0	0	0	0	0.22	4.28	0.47	0.000472416	2.29041	up	--	--	--	--	--
c266886.graph_c0	0	0	0	2.58	4.2	1.49	1.11686e-10	3.84356	up	Cellular Component: cell wall (GO:0005618);;	--	Hydrophobic surface binding protein A	--	Hydrophobic surface binding protein A [Aspergillus parasiticus SU-1]
c263504.graph_c0	0.76	1.39	0.84	0	0	0	1.12255e-12	-4.12845	down	Molecular Function: DNA binding (GO:0003677);;	--	Myb-like DNA-binding domain;; Myb-like DNA-binding domain	Transcription factor MYB3R-3 OS=Arabidopsis thaliana OX=3702 GN=MYB3R3 PE=1 SV=1	MYB DNA-binding domain-containing protein [Colletotrichum fioriniae PJ7]
c217615.graph_c1	10.72	12.54	10.57	1.57	0.75	0.62	1.0963e-10	-2.97797	down	--	--	Leucine rich repeat;; Leucine Rich repeats (2 copies);; Leucine Rich Repeat	Polygalacturonase inhibitor OS=Pyrus communis OX=23211 GN=PGIP PE=1 SV=1	polygalacturonase inhibitor protein, partial [Dasiphora fruticosa]
c211536.graph_c0	0	0	0	0.46	2.93	0.49	5.78299e-06	2.90032	up	--	K09510|1.02345e-29|pop:POPTR_0018s01070g|K09510 DnaJ homolog subfamily B member 4 | (RefSeq) hypothetical protein	DnaJ domain	DnaJ protein ERDJ3B OS=Oryza sativa subsp. japonica OX=39947 GN=ERDJ3B PE=1 SV=1	PREDICTED: dnaJ homolog subfamily B member 4-like [Ipomoea nil]
c259408.graph_c1	4.33	4.65	2.95	0.39	0	0.46	1.55519e-05	-2.55742	down	Molecular Function: binding (GO:0005488);; Biological Process: gene expression (GO:0010467);; Biological Process: cellular macromolecule biosynthetic process (GO:0034645);; Biological Process: primary metabolic process (GO:0044238);; Biological Process: cellular nitrogen compound biosynthetic process (GO:0044271);;	K03233|1.73845e-34|gsl:Gasu_20560|K03233 elongation factor 1-gamma | (RefSeq) elongation factor EF-1 gamma subunit	Elongation factor 1 gamma, conserved domain	Elongation factor 1-gamma OS=Prunus avium OX=42229 PE=2 SV=1	Tef4p [Rhizophagus irregularis DAOM 197198w]
c148842.graph_c0	0	0	0	1.09	1.46	2.51	3.6355e-13	4.22519	up	Cellular Component: mitochondrion (GO:0005739);; Cellular Component: plasma membrane (GO:0005886);; Biological Process: plasma membrane pyruvate transport (GO:0006849);; Molecular Function: secondary active monocarboxylate transmembrane transporter activity (GO:0015355);; Biological Process: proton transport (GO:0015992);; Cellular Component: integral component of membrane (GO:0016021);; Biologic…	K08176|2.7649e-09|obr:102700986|K08176 MFS transporter, PHS family, inorganic phosphate transporter | (RefSeq) putative inorganic phosphate transporter 1-13	Sugar (and other) transporter;; Major Facilitator Superfamily	Putative inorganic phosphate transporter 1-13 OS=Oryza sativa subsp. japonica OX=39947 GN=PHT1-13 PE=3 SV=2	hypothetical protein FPSE_10408 [Fusarium pseudograminearum CS3096]
c262907.graph_c0	0.18	0.22	0.02	1.39	1.47	0.63	1.55713e-05	2.32462	up	--	--	--	--	similar to transcription factor Cys6 [Botrytis cinerea T4]
c270838.graph_c0	1097.64	945.02	1159.62	20.56	20.8	22.56	0	-5.59306	down	--	--	--	--	PREDICTED: glycine-rich cell wall structural protein 1.0-like [Fragaria vesca subsp. vesca]
c270531.graph_c0	7.23	6.83	4.92	0	0	0.06	1.69487e-23	-5.13297	down	--	--	Dihydrodipicolinate synthetase family	--	N-acetylneuraminate lyase [Blastocystis sp. ATCC 50177/Nand II]
c263229.graph_c0	0.41	0.92	0.28	6.22	6.34	4.8	9.08608e-17	3.04773	up	Cellular Component: extracellular region (GO:0005576);; Molecular Function: cellulose 1,4-beta-cellobiosidase activity (GO:0016162);; Molecular Function: lyase activity (GO:0016829);; Biological Process: cellulose catabolic process (GO:0030245);; Molecular Function: cellulose binding (GO:0030248);;	--	Glycosyl hydrolase family 7	--	hypothetical protein BC1G_10880 [Botrytis cinerea B05.10]
c251752.graph_c0	0.34	0.12	0.24	2.5	2.54	1.08	2.73634e-05	2.30028	up	Molecular Function: ATP binding (GO:0005524);; Biological Process: protein phosphorylation (GO:0006468);; Cellular Component: integral component of membrane (GO:0016021);; Molecular Function: 2-alkenal reductase [NAD(P)] activity (GO:0032440);; Molecular Function: tau-protein kinase activity (GO:0050321);; Biological Process: oxidation-reduction process (GO:0055114);;	--	Leucine rich repeat;; Leucine Rich repeats (2 copies);; Leucine rich repeat N-terminal domain;; Leucine Rich Repeat;; Leucine Rich repeat	Probably inactive leucine-rich repeat receptor-like protein kinase At3g28040 OS=Arabidopsis thaliana OX=3702 GN=At3g28040 PE=2 SV=1	PREDICTED: probably inactive leucine-rich repeat receptor-like protein kinase At3g28040 [Fragaria vesca subsp. vesca]
c267627.graph_c0	0.2	0.57	0.41	4.41	4.87	4.06	1.11724e-09	2.7428	up	--	--	--	--	hypothetical protein PV09_03530 [Verruconis gallopava]
c219223.graph_c0	0	0	0	0.57	0.82	1.8	2.04056e-08	3.4556	up	--	--	Spaetzle	--	--
c148544.graph_c0	0	0	0	0.21	2.77	0.41	0.000158252	2.4627	up	Cellular Component: membrane (GO:0016020);; Cellular Component: intracellular membrane-bounded organelle (GO:0043231);; Cellular Component: cytoplasmic part (GO:0044444);;	--	GRASP55/65 PDZ-like domain;; PDZ domain	--	hypothetical protein RhiirA4_400219 [Rhizophagus irregularis]
c258433.graph_c1	0.09	0.12	0.06	1.11	1.31	1.04	5.61596e-08	2.78618	up	--	--	--	--	hypothetical protein BofuT4_P110500.1 [Botrytis cinerea T4]
c194136.graph_c0	0.61	0.91	1.4	0	0	0	0.000824121	-2.20485	down	--	--	--	--	hypothetical protein DHEL01_v208098 [Diaporthe helianthi]
c220529.graph_c0	1.14	3.86	2.29	0	0	0	1.17536e-11	-4.01769	down	Cellular Component: nuclear nucleosome (GO:0000788);; Molecular Function: DNA binding (GO:0003677);; Biological Process: nucleosome assembly (GO:0006334);; Biological Process: chromosome condensation (GO:0030261);; Biological Process: negative regulation of chromatin silencing (GO:0031936);; Biological Process: negative regulation of DNA recombination (GO:0045910);;	--	linker histone H1 and H5 family	Histone H1A (Fragment) OS=Olisthodiscus luteus OX=83000 PE=1 SV=1	linker histone H1 and H5 family protein [Diaporthe helianthi]
c266936.graph_c0	0.62	0.21	0	2.44	3.09	1.13	0.000183842	2.22243	up	Molecular Function: lipid binding (GO:0008289);;	--	--	--	hypothetical protein CAC42_2583 [Elsinoe sp. CQ-2017a]
c202758.graph_c0	0	0	0	0.73	0.47	1.3	0.00062247	2.25045	up	Cellular Component: nucleus (GO:0005634);; Molecular Function: thioredoxin peroxidase activity (GO:0008379);; Biological Process: cellular response to oxidative stress (GO:0034599);; Biological Process: cell redox homeostasis (GO:0045454);; Biological Process: oxidation-reduction process (GO:0055114);; Biological Process: cellular oxidant detoxification (GO:0098869);;	K03564|7.9079e-23|csl:COCSUDRAFT_54937|K03564 peroxiredoxin Q/BCP [EC:1.11.1.15] | (RefSeq) thioredoxin dependent peroxidase	AhpC/TSA family;; Redoxin	Peroxiredoxin Q, chloroplastic OS=Gentiana triflora OX=55190 GN=AFP1 PE=2 SV=1	hypothetical protein FGSG_10296 [Fusarium graminearum PH-1]
c269983.graph_c0	4.05	3.05	4.59	1.05	0.35	0.37	5.30467e-10	-2.47218	down	Molecular Function: serine-type carboxypeptidase activity (GO:0004185);; Biological Process: proteolysis (GO:0006508);;	K16297|0|fve:101314367|K16297 serine carboxypeptidase-like clade II [EC:3.4.16.-] | (RefSeq) serine carboxypeptidase-like 34	Serine carboxypeptidase	Serine carboxypeptidase-like 34 OS=Arabidopsis thaliana OX=3702 GN=SCPL34 PE=2 SV=2	PREDICTED: serine carboxypeptidase-like 34 [Fragaria vesca subsp. vesca]
c262826.graph_c0	0.42	0.39	0.16	2.43	4.45	1.65	2.88057e-10	2.64758	up	--	--	bZIP transcription factor;; Basic region leucine zipper	--	Basic-leucine zipper domain [Ceraceosorus bombacis]
c262074.graph_c1	75.75	75.15	76.33	17.78	20.29	21.28	2.92383e-103	-2.11577	down	Molecular Function: DNA binding (GO:0003677);; Molecular Function: transcription factor activity, sequence-specific DNA binding (GO:0003700);; Cellular Component: nucleus (GO:0005634);; Biological Process: somatic embryogenesis (GO:0010262);; Biological Process: seed oilbody biogenesis (GO:0010344);; Biological Process: seed maturation (GO:0010431);; Biological Process: positive regulation of aux…	--	B3 DNA binding domain	B3 domain-containing transcription factor LEC2 OS=Arabidopsis thaliana OX=3702 GN=LEC2 PE=2 SV=1	PREDICTED: B3 domain-containing transcription factor LEC2-like [Fragaria vesca subsp. vesca]
c148081.graph_c0	3.48	3.33	2.39	0	0.68	0.15	0.000553549	-2.15138	down	--	--	--	--	hypothetical protein NECHADRAFT_103636 [[Nectria] haematococca mpVI 77-13-4]
c267132.graph_c0	1.8	3.74	1.63	0.07	0.02	0.16	5.21977e-10	-3.29349	down	--	--	Ezrin/radixin/moesin family;; FERM central domain;; FERM C-terminal PH-like domain;; FERM N-terminal domain	--	Unknown protein [Arabidopsis thaliana]
c146142.graph_c1	0	0	0	0.99	0.89	1.53	4.8203e-09	3.55255	up	Molecular Function: serine-type carboxypeptidase activity (GO:0004185);; Biological Process: proteolysis (GO:0006508);;	K16297|9.28452e-16|sind:105168473|K16297 serine carboxypeptidase-like clade II [EC:3.4.16.-] | (RefSeq) serine carboxypeptidase-like 45	Serine carboxypeptidase	Putative serine carboxypeptidase-like 30 OS=Arabidopsis thaliana OX=3702 GN=SCPL30 PE=2 SV=2	unnamed protein product [Fusarium venenatum]
c252028.graph_c0	0.18	0.04	0.19	1.18	1.64	0.47	5.3998e-05	2.21224	up	--	--	Response regulator receiver domain	--	conserved hypothetical protein [Sporisorium reilianum SRZ2]
c226140.graph_c0	0.79	1.39	0.29	0	0	0	6.17283e-06	-2.88325	down	Molecular Function: GTPase activity (GO:0003924);; Molecular Function: GTP binding (GO:0005525);; Biological Process: positive regulation of barrier septum assembly (GO:0010973);; Biological Process: septation initiation signaling (GO:0031028);; Biological Process: cellular protein localization (GO:0034613);; Cellular Component: mitotic spindle pole body (GO:0044732);;	K06682|9.48945e-74|gsl:Gasu_17880|K06682 Gtp-binding protein of the ras superfamily involved in termination of M-phase | (RefSeq) small GTP-binding protein of Rab family	Ras family;; Ras of Complex, Roc, domain of DAPkinase;; ADP-ribosylation factor family;; Gtr1/RagA G protein conserved region	Ras-related protein RABA4a OS=Arabidopsis thaliana OX=3702 GN=RABA4A PE=1 SV=1	hypothetical protein DHEL01_v201897 [Diaporthe helianthi]
c147248.graph_c0	247.18	260.88	276.03	57.97	42.83	70.82	6.46779e-16	-2.10807	down	--	--	Cupin;; Cupin domain;; AraC-like ligand binding domain	Legumin A OS=Gossypium hirsutum OX=3635 GN=LEGA PE=2 SV=2	PREDICTED: legumin A-like [Fragaria vesca subsp. vesca]
c270678.graph_c0	7.45	4.82	4.44	0.81	0.48	0.65	2.16526e-07	-2.54689	down	Molecular Function: binding (GO:0005488);;	--	A20-like zinc finger;; AN1-like Zinc finger	Zinc finger A20 and AN1 domain-containing stress-associated protein 9 OS=Arabidopsis thaliana OX=3702 GN=SAP9 PE=2 SV=1	PREDICTED: putative zinc finger A20 and AN1 domain-containing stress-associated protein 8 [Fragaria vesca subsp. vesca]
c272529.graph_c0	1.33	1.92	1.09	0	0	0	8.34919e-05	-2.5483	down	--	--	--	--	hypothetical protein VP1G_01130 [Valsa mali var. pyri]
c214660.graph_c0	224.5	230.48	238.89	46.9	39.84	58.17	1.75376e-23	-2.20295	down	--	--	--	--	putative LEA-2 protein [Rosa chinensis]
c246129.graph_c0	0	0	0	0.7	1.78	0.34	0.000136294	2.484	up	--	--	ThiJ/PfpI family-like;; DJ-1/PfpI family	--	hypothetical protein BC1G_14006 [Botrytis cinerea B05.10]
c247349.graph_c0	0.28	0.17	0.13	1.49	2.15	0.97	1.33516e-05	2.29206	up	Cellular Component: ribosome (GO:0005840);; Molecular Function: oxidoreductase activity (GO:0016491);; Biological Process: oxidation-reduction process (GO:0055114);;	--	Aldo/keto reductase family	NADPH-dependent aldo-keto reductase, chloroplastic OS=Arabidopsis thaliana OX=3702 GN=AKR4C9 PE=1 SV=1	aldo keto reductase [Ceraceosorus bombacis]
c261859.graph_c0	0.37	0.6	0.14	2.77	4.63	2.76	1.74956e-09	2.66915	up	--	--	vWA found in TerF C terminus	--	putative transcription factor protein [Botrytis cinerea BcDW1]
c264814.graph_c0	0.07	0	0	2.02	2.38	1.98	1.05102e-16	4.36688	up	Cellular Component: membrane (GO:0016020);;	--	SPFH domain / Band 7 family	--	similar to stomatin family protein [Botrytis cinerea T4]
c148210.graph_c0	30.35	21.92	25.22	106.66	126.76	103.86	4.75679e-26	2.06132	up	Biological Process: response to auxin (GO:0009733);;	K14488|3.16906e-58|fve:101294715|K14488 SAUR family protein | (RefSeq) auxin-induced protein 15A-like	Auxin responsive protein	Auxin-responsive protein SAUR50 OS=Arabidopsis thaliana OX=3702 GN=SAUR50 PE=1 SV=1	PREDICTED: auxin-induced protein 15A-like [Fragaria vesca subsp. vesca]
c212933.graph_c0	74.22	54.44	77.37	9.51	8.26	6.76	7.68751e-110	-3.07264	down	Molecular Function: transcription factor activity, sequence-specific DNA binding (GO:0003700);; Cellular Component: nucleus (GO:0005634);; Biological Process: regulation of transcription, DNA-templated (GO:0006355);; Molecular Function: sequence-specific DNA binding (GO:0043565);;	K09338|2.10136e-130|fve:101301133|K09338 homeobox-leucine zipper protein | (RefSeq) homeobox-leucine zipper protein ATHB-12-like	Homeobox associated leucine zipper;; Homeobox domain;; Homeobox KN domain	Homeobox-leucine zipper protein ATHB-12 OS=Arabidopsis thaliana OX=3702 GN=ATHB-12 PE=1 SV=1	homeobox-leucine zipper protein 1 [Rosa hybrid cultivar]
c271053.graph_c0	0	0	0	5.21	30.58	5.81	3.78743e-09	3.63146	up	Molecular Function: structural constituent of ribosome (GO:0003735);; Molecular Function: catalytic activity (GO:0003824);; Cellular Component: ribosome (GO:0005840);; Biological Process: translation (GO:0006412);;	K02901|3.66369e-37|gsl:Gasu_38060|K02901 large subunit ribosomal protein L27e | (RefSeq) 60S ribosomal protein L27e	Ribosomal L27e protein family;; KOW motif	60S ribosomal protein L27 OS=Pyrobotrys stellata OX=3064 GN=RPL27 PE=2 SV=1	ribosomal L27e protein family-domain-containing protein [Lobosporangium transversale]
c250802.graph_c0	2.08	3.43	2.43	0	0	0.08	4.31267e-10	-3.64038	down	--	--	--	--	predicted protein [Sclerotinia sclerotiorum 1980 UF-70]
c266297.graph_c0	12.32	12.72	8.79	5.57	5.3	3.04	1.21995e-18	-2.05819	down	Molecular Function: binding (GO:0005488);;	--	Wall-associated receptor kinase galacturonan-binding;; Wall-associated kinase	Wall-associated receptor kinase 2 OS=Arabidopsis thaliana OX=3702 GN=WAK2 PE=1 SV=1	PREDICTED: LOW QUALITY PROTEIN: wall-associated receptor kinase 1-like [Fragaria vesca subsp. vesca]
c212596.graph_c0	0	0	0	2.95	4.08	5.74	1.11653e-07	3.28466	up	--	--	--	--	hypothetical protein BC1G_13293 [Botrytis cinerea B05.10]
c211560.graph_c1	7.41	9.5	7.81	0.4	0.64	0.6	4.1509e-36	-3.67839	down	--	K14487|0|fve:101303266|K14487 auxin responsive GH3 gene family | (RefSeq) probable indole-3-acetic acid-amido synthetase GH3.1	GH3 auxin-responsive promoter	Indole-3-acetic acid-amido synthetase GH3.3 OS=Arabidopsis thaliana OX=3702 GN=GH3.3 PE=1 SV=1	PREDICTED: probable indole-3-acetic acid-amido synthetase GH3.1 [Fragaria vesca subsp. vesca]
c151375.graph_c0	0	0	0	0.25	1.93	0.4	0.000556366	2.26658	up	Cellular Component: endomembrane system (GO:0012505);; Cellular Component: membrane (GO:0016020);; Cellular Component: intracellular membrane-bounded organelle (GO:0043231);; Biological Process: obsolete mycelium development (GO:0043581);; Cellular Component: intracellular organelle part (GO:0044446);; Biological Process: single-organism cellular process (GO:0044763);;	--	MSP (Major sperm protein) domain	Vesicle-associated protein 1-2 OS=Arabidopsis thaliana OX=3702 GN=PVA12 PE=1 SV=1	predicted protein [Physcomitrella patens]
c242595.graph_c0	0	0	0	4.87	3.2	2.35	6.22579e-07	3.11715	up	--	--	--	--	hypothetical protein CC84DRAFT_1176776 [Paraphaeosphaeria sporulosa]
c270929.graph_c0	0	0	0	3.71	3.69	4.81	5.03736e-24	5.33616	up	--	--	--	--	unnamed protein product [Fusarium venenatum]
c259459.graph_c0	0	0	0	0.12	3.55	0.39	0.000986451	2.16422	up	Cellular Component: membrane (GO:0016020);;	--	ABC transporter	ABC transporter G family member 24 OS=Arabidopsis thaliana OX=3702 GN=ABCG24 PE=2 SV=2	ABC transporter, ATP-binding protein isoform 1 [Galdieria sulphuraria]
c259516.graph_c0	0.31	0.19	0.43	3.86	5.55	3.49	1.40452e-15	3.26992	up	Cellular Component: integral component of membrane (GO:0016021);;	--	Etoposide-induced protein 2.4 (EI24)	--	hypothetical protein BC1G_12228 [Botrytis cinerea B05.10]
c272570.graph_c0	0	0	0	0.84	0.39	2	0.000906314	2.18647	up	--	--	--	--	beta-flanking protein [Fusarium langsethiae]
c253424.graph_c0	1.7	1.35	1.55	0	0	0	1.79451e-06	-3.00225	down	--	--	Enoyl-(Acyl carrier protein) reductase;; short chain dehydrogenase;; KR domain;; NAD dependent epimerase/dehydratase family	3-oxoacyl-[acyl-carrier-protein] reductase, chloroplastic OS=Cuphea lanceolata OX=3930 GN=CLKR27 PE=2 SV=1	hypothetical protein PFICI_07400 [Pestalotiopsis fici W106-1]
c147828.graph_c0	12.39	10.18	12.13	1.73	4.08	2	2.90784e-12	-2.34698	down	--	--	--	--	PREDICTED: uncharacterized protein LOC101313866 [Fragaria vesca subsp. vesca]
c257689.graph_c0	0	0	0	1.35	0.91	0.76	9.19771e-07	3.07637	up	Molecular Function: ion channel activity (GO:0005216);; Cellular Component: integral component of membrane (GO:0016021);; Biological Process: ion transmembrane transport (GO:0034220);;	--	Bacteriorhodopsin-like protein	--	putative opsin-like protein [Neofusicoccum parvum UCRNP2]
c245107.graph_c0	0	0	0	0.33	3.09	0.59	1.93874e-08	3.4959	up	Biological Process: nuclear-transcribed mRNA catabolic process, deadenylation-dependent decay (GO:0000288);; Biological Process: cytoplasmic translational termination (GO:0002184);; Molecular Function: translation elongation factor activity (GO:0003746);; Molecular Function: translation release factor activity (GO:0003747);; Molecular Function: GTPase activity (GO:0003924);; Molecular Function: G…	K03267|1.21261e-173|gsl:Gasu_23880|K03267 peptide chain release factor subunit 3 | (RefSeq) peptide chain release factor eRF subunit 2	Elongation factor Tu GTP binding domain;; Elongation factor Tu C-terminal domain;; Elongation factor Tu domain 2;; Ataxin-2 C-terminal region	Elongation factor 1-alpha C OS=Porphyra purpurea OX=2787 GN=TEF-C PE=2 SV=1	hypothetical protein K493DRAFT_317330 [Basidiobolus meristosporus CBS 931.73]
c217281.graph_c0	0.08	0.04	0	1.29	1.08	1.32	8.13289e-08	3.10501	up	Molecular Function: cyanamide hydratase activity (GO:0018820);; Biological Process: cyanamide metabolic process (GO:0018890);;	--	HD domain	--	hypothetical protein BC1G_03377 [Botrytis cinerea B05.10]
c271779.graph_c0	0	0	0	0.55	2.57	0.49	1.60387e-05	2.773	up	--	K02183|2.8308e-19|olu:OSTLU_39965|K02183 calmodulin | (RefSeq) hypothetical protein	EF-hand domain pair;; EF-hand domain	Calmodulin OS=Euglena gracilis OX=3039 PE=1 SV=2	calmodulin [Lichtheimia corymbifera JMRC:FSU:9682]
c258884.graph_c0	0.14	0.14	0	2.43	2.54	1	4.77851e-06	2.73884	up	Molecular Function: RNA polymerase II transcription coactivator activity (GO:0001105);; Cellular Component: nucleus (GO:0005634);; Biological Process: positive regulation of transcription from RNA polymerase II promoter (GO:0045944);;	--	RPEL repeat	--	hypothetical protein BC1G_01290 [Botrytis cinerea B05.10]
c221566.graph_c0	0	0	0	1.27	1.06	2.17	1.90244e-16	4.637	up	Biological Process: regulation of transcription, DNA-templated (GO:0006355);;	--	--	--	unnamed protein product [Fusarium sp. FIESC_5 CS3069]
c261791.graph_c0	0.04	0.15	0.1	8.26	8.32	8.11	1.64443e-64	5.60989	up	Molecular Function: nucleic acid binding (GO:0003676);; Molecular Function: metal ion binding (GO:0046872);;	--	Zinc finger, C2H2 type;; C2H2-type zinc finger;; Zinc-finger of C2H2 type	Zinc finger transcription factor YY1 OS=Arabidopsis thaliana OX=3702 GN=YY1 PE=1 SV=1	similar to transcription factor Zn, C2H2 [Botrytis cinerea T4]
c269899.graph_c0	0	0	0	2.26	25.68	2.54	2.12592e-05	2.7432	up	--	--	Trypsin Inhibitor like cysteine rich domain	--	--
c240357.graph_c0	1.15	1.04	1.53	5.21	6.46	5.76	1.53785e-16	2.10109	up	--	--	Protein of unknown function (DUF4005);; IQ calmodulin-binding motif	--	PREDICTED: protein IQ-DOMAIN 14-like [Fragaria vesca subsp. vesca]
c258092.graph_c0	0	0	0	3.45	2.65	2.97	3.18566e-23	5.24986	up	--	--	Domain of unknown function (DUF4816)	--	Enterin neuropeptide [Symbiodinium microadriaticum]
c268025.graph_c0	22.49	22.78	18.24	0	0	0	4.17751e-58	-7.37865	down	--	K00469|2.71159e-79|egr:104436537|K00469 inositol oxygenase [EC:1.13.99.1] | (RefSeq) MIOX; myo-inositol oxygenase	Myo-inositol oxygenase	Inositol oxygenase 5 OS=Arabidopsis thaliana OX=3702 GN=MIOX5 PE=2 SV=1	myo-inositol oxygenase [Exidia glandulosa HHB12029]
c271158.graph_c0	2.98	1.89	0.89	0	0	0	8.57172e-06	-2.83983	down	--	--	Kazal-type serine protease inhibitor domain;; Kazal-type serine protease inhibitor domain	--	--
c240920.graph_c0	6.31	5.85	6.06	0	0.06	0.2	1.94862e-22	-4.63854	down	Biological Process: regulation of transcription, DNA-templated (GO:0006355);; Biological Process: superoxide metabolic process (GO:0006801);; Molecular Function: oxidoreductase activity (GO:0016491);; Biological Process: cellular response to reactive oxygen species (GO:0034614);; Cellular Component: intracellular membrane-bounded organelle (GO:0043231);; Cellular Component: cytoplasmic part (GO:0…	K04565|7.29479e-54|ppp:PHYPADRAFT_176592|K04565 superoxide dismutase, Cu-Zn family [EC:1.15.1.1] | (RefSeq) hypothetical protein	Copper/zinc superoxide dismutase (SODC)	Superoxide dismutase [Cu-Zn] OS=Carica papaya OX=3649 GN=SODCC PE=2 SV=1	copper zinc superoxide dismutase [Linderina pennispora]
c257710.graph_c0	0.11	0.33	0.06	1.68	1.41	1.17	0.000208698	2.16167	up	Molecular Function: hydroxyacylglutathione hydrolase activity (GO:0004416);; Biological Process: methylglyoxal catabolic process to D-lactate via S-lactoyl-glutathione (GO:0019243);;	K01069|5.65134e-62|ppp:PHYPADRAFT_187954|K01069 hydroxyacylglutathione hydrolase [EC:3.1.2.6] | (RefSeq) hypothetical protein	Hydroxyacylglutathione hydrolase C-terminus;; Metallo-beta-lactamase superfamily	Hydroxyacylglutathione hydrolase cytoplasmic OS=Arabidopsis thaliana OX=3702 GN=GLX2-2 PE=1 SV=2	putative hydroxyacylglutathione hydrolase protein [Botrytis cinerea BcDW1]
c217367.graph_c0	0.03	0	0.11	2	1.2	0.74	1.26001e-07	3.07635	up	Molecular Function: 5-methyltetrahydropteroyltriglutamate-homocysteine S-methyltransferase activity (GO:0003871);; Cellular Component: nucleus (GO:0005634);; Cellular Component: cytosol (GO:0005829);; Molecular Function: zinc ion binding (GO:0008270);; Biological Process: L-methionine biosynthetic process from homoserine via O-acetyl-L-homoserine and cystathionine (GO:0019280);; Biological Proces…	K00549|4.54619e-179|cme:CYME_CMJ234C|K00549 5-methyltetrahydropteroyltriglutamate--homocysteine methyltransferase [EC:2.1.1.14] | (RefSeq) vitamine B12-independent methionine synthase	Cobalamin-independent synthase, Catalytic domain;; Cobalamin-independent synthase, N-terminal domain	5-methyltetrahydropteroyltriglutamate--homocysteine methyltransferase 2 OS=Arabidopsis thaliana OX=3702 GN=MS2 PE=1 SV=1	cobalamin-independent methionine synthase [Ceraceosorus bombacis]
c146792.graph_c0	0	0	0	0.99	1.47	0.61	0.000383666	2.32828	up	Cellular Component: plasma membrane (GO:0005886);; Biological Process: pseudohyphal growth (GO:0007124);; Molecular Function: ammonium transmembrane transporter activity (GO:0008519);; Cellular Component: integral component of membrane (GO:0016021);; Biological Process: nitrogen utilization (GO:0019740);; Biological Process: ammonium transmembrane transport (GO:0072488);;	--	Ammonium Transporter Family	--	ammonium transporter [Ceraceosorus bombacis]
c220211.graph_c0	0.06	0	0.06	3.02	3.03	2	1.19397e-24	4.84007	up	Molecular Function: transporter activity (GO:0005215);; Biological Process: oligopeptide transport (GO:0006857);; Cellular Component: integral component of membrane (GO:0016021);;	K14638|0|fve:101298748|K14638 solute carrier family 15 (peptide/histidine transporter), member 3/4 | (RefSeq) protein NRT1/ PTR FAMILY 6.2	POT family	Protein NRT1/ PTR FAMILY 6.2 OS=Arabidopsis thaliana OX=3702 GN=NPF6.2 PE=1 SV=1	PREDICTED: protein NRT1/ PTR FAMILY 6.2 [Fragaria vesca subsp. vesca]
c260676.graph_c0	0	0	0	0.72	2.66	0.79	1.3501e-07	3.28668	up	Cellular Component: integral component of membrane (GO:0016021);;	--	--	--	Fungal specific transcription factor domain-containing protein [Rutstroemia sp. NJR-2017a BBW]
c244871.graph_c0	0.88	1.52	0.97	0	0	0	9.12799e-17	-4.64003	down	--	K17987|1.47217e-14|spen:107023916|K17987 next to BRCA1 gene 1 protein | (RefSeq) protein NBR1 homolog	Ig-like domain from next to BRCA1 gene;; Zinc finger, ZZ type	Protein NBR1 homolog OS=Arabidopsis thaliana OX=3702 GN=NBR1 PE=1 SV=1	hypothetical protein DHEL01_v207199 [Diaporthe helianthi]
c257976.graph_c0	0	0	0	0.83	5.97	1.06	6.46781e-10	3.78472	up	--	K03260|4.05765e-54|ppp:PHYPADRAFT_132424|K03260 translation initiation factor 4G | (RefSeq) hypothetical protein	MIF4G domain	Eukaryotic translation initiation factor 4G OS=Oryza sativa subsp. japonica OX=39947 GN=Os07g0555200 PE=2 SV=2	hypothetical protein PIROE2DRAFT_52084, partial [Piromyces sp. E2]
c214826.graph_c0	2.85	3.21	3.15	25.36	22.11	21.51	1.25561e-59	2.8088	up	Molecular Function: oxidoreductase activity (GO:0016491);; Biological Process: oxidation-reduction process (GO:0055114);;	--	Enoyl-(Acyl carrier protein) reductase;; short chain dehydrogenase;; KR domain;; NAD dependent epimerase/dehydratase family	Secoisolariciresinol dehydrogenase (Fragment) OS=Forsythia intermedia OX=55183 PE=1 SV=1	secoisolariciresinol dehydrogenase-like [Prunus avium]
c271592.graph_c0	0	0.28	0.19	7.93	6.99	7.43	8.12251e-19	4.26522	up	--	--	Dirigent-like protein	Dirigent protein 1 OS=Arabidopsis thaliana OX=3702 GN=DIR1 PE=2 SV=1	PREDICTED: dirigent protein 15-like [Fragaria vesca subsp. vesca]
c270431.graph_c0	0	0	0	3.14	2.4	3.45	9.73923e-15	4.39088	up	--	--	--	--	endoglucanase c [Fusarium langsethiae]
c148613.graph_c0	0	0	0	0.93	0.92	1.88	4.61253e-05	2.63056	up	Molecular Function: FMN binding (GO:0010181);; Molecular Function: oxidoreductase activity (GO:0016491);; Biological Process: negative regulation of transcription, DNA-templated (GO:0045892);; Biological Process: oxidation-reduction process (GO:0055114);;	--	NADPH-dependent FMN reductase;; Flavodoxin-like fold	Probable NAD(P)H dehydrogenase (quinone) FQR1-like 1 OS=Arabidopsis thaliana OX=3702 GN=At4g27270 PE=1 SV=1	unnamed protein product [Fusarium venenatum]
c260225.graph_c0	0.09	0.63	0.09	8.18	7.48	7.4	2.12834e-16	3.85206	up	Cellular Component: integral component of membrane (GO:0016021);;	--	Phospholipase_D-nuclease N-terminal	--	hypothetical protein BC1G_04075 [Botrytis cinerea B05.10]
c250365.graph_c0	0	0.06	0	4.79	4.72	4.25	1.12151e-21	4.94932	up	Molecular Function: oxidoreductase activity (GO:0016491);; Biological Process: oxidation-reduction process (GO:0055114);;	--	Aldo/keto reductase family	Aldo-keto reductase family 4 member C8 OS=Arabidopsis thaliana OX=3702 GN=AKR4C8 PE=1 SV=2	putative aldehyde reductase protein [Botrytis cinerea BcDW1]
c148746.graph_c0	0	0	0	0.45	2.52	0.48	0.000172133	2.45042	up	Cellular Component: Doa10p ubiquitin ligase complex (GO:0000837);; Cellular Component: Hrd1p ubiquitin ligase ERAD-L complex (GO:0000839);; Molecular Function: ubiquitin-protein transferase activity (GO:0004842);; Molecular Function: ATP binding (GO:0005524);; Cellular Component: nucleus (GO:0005634);; Cellular Component: cytosol (GO:0005829);; Biological Process: chromatin assembly or disassembl…	K10575|2.31713e-66|vcn:VOLCADRAFT_106071|K10575 ubiquitin-conjugating enzyme E2 G1 [EC:2.3.2.23] | (RefSeq) ubcA; ubiquitin conjugating enzyme E2	Ubiquitin-conjugating enzyme	Ubiquitin-conjugating enzyme E2 7 OS=Arabidopsis thaliana OX=3702 GN=UBC7 PE=1 SV=1	E2 ubiquitin-conjugating protein UBC7 [Rhizophagus irregularis DAOM 197198w]
c253765.graph_c0	3.17	5.84	3.11	44.46	36.15	39.7	1.28264e-21	3.03711	up	--	--	Sieve element occlusion N-terminus;; Sieve element occlusion C-terminus	Protein SIEVE ELEMENT OCCLUSION B OS=Arabidopsis thaliana OX=3702 GN=SEOB PE=1 SV=1	PREDICTED: protein SIEVE ELEMENT OCCLUSION B-like [Prunus mume]
c146115.graph_c0	0	0	0	0.47	1.68	0.47	6.56351e-07	3.13023	up	Biological Process: metabolic process (GO:0008152);;	K13356|4.20094e-59|pvu:PHAVU_007G262300g|K13356 alcohol-forming fatty acyl-CoA reductase [EC:1.2.1.84] | (RefSeq) hypothetical protein	Male sterility protein;; Male sterility protein;; NAD dependent epimerase/dehydratase family;; Polysaccharide biosynthesis protein;; 3-beta hydroxysteroid dehydrogenase/isomerase family	Probable fatty acyl-CoA reductase 5 OS=Arabidopsis thaliana OX=3702 GN=FAR5 PE=1 SV=1	predicted protein [Hordeum vulgare subsp. vulgare]
c257102.graph_c0	0.06	0.06	0	1.31	1.58	1.42	9.44639e-12	3.61942	up	Cellular Component: cytosol (GO:0005829);; Molecular Function: oxidoreductase activity (GO:0016491);; Biological Process: cell redox homeostasis (GO:0045454);; Molecular Function: metal ion binding (GO:0046872);; Molecular Function: flavin adenine dinucleotide binding (GO:0050660);; Molecular Function: 2 iron, 2 sulfur cluster binding (GO:0051537);; Biological Process: oxidation-reduction process…	K08232|2.13994e-33|csl:COCSUDRAFT_22455|K08232 monodehydroascorbate reductase (NADH) [EC:1.6.5.4] | (RefSeq) monodehydroascorbate reductase I	Pyridine nucleotide-disulphide oxidoreductase;; Pyridine nucleotide-disulphide oxidoreductase;; Rieske [2Fe-2S] domain	Monodehydroascorbate reductase, chloroplastic/mitochondrial OS=Arabidopsis thaliana OX=3702 GN=MDAR5 PE=1 SV=3	Bcaif1 [Botrytis cinerea B05.10]
c211330.graph_c1	0.74	0.88	1.39	0	0	0	3.82201e-06	-2.92471	down	Molecular Function: hydrolase activity (GO:0016787);;	--	--	--	hypothetical protein VP1G_09788 [Valsa mali var. pyri]
c260970.graph_c0	30.71	28.79	31.45	5.51	6.19	5.33	1.31635e-51	-2.39688	down	Biological Process: lipid catabolic process (GO:0016042);; Molecular Function: hydrolase activity (GO:0016787);;	--	--	Patatin-like protein 3 OS=Arabidopsis thaliana OX=3702 GN=PLP3 PE=2 SV=2	PREDICTED: patatin-like protein 2 [Fragaria vesca subsp. vesca]
c255636.graph_c0	3.06	3.6	2.96	0	0	0	1.69431e-17	-4.69051	down	--	K13948|1.45473e-165|pxb:103942943|K13948 prostaglandin reductase 1 [EC:1.3.1.74 1.3.1.48] | (RefSeq) prostaglandin reductase 1-like	Zinc-binding dehydrogenase;; N-terminal domain of oxidoreductase;; Zinc-binding dehydrogenase	NADP-dependent alkenal double bond reductase P2 OS=Arabidopsis thaliana OX=3702 GN=P2 PE=2 SV=2	PREDICTED: prostaglandin reductase 1-like [Pyrus x bretschneideri]
c220406.graph_c0	0	0	0	1.13	1.54	2.7	2.24941e-16	4.64225	up	--	--	Caspase domain	--	peptidase c14 caspase catalytic subunit p20 [Colletotrichum gloeosporioides Nara gc5]
c148530.graph_c0	0	0	0	1.12	1.2	1.95	4.14081e-10	3.74236	up	Molecular Function: oxidoreductase activity (GO:0016491);; Biological Process: oxidation-reduction process (GO:0055114);;	--	Pyridine nucleotide-disulphide oxidoreductase	--	unnamed protein product [Fusarium venenatum]
c253702.graph_c0	0	0	0.2	0.92	1.65	0.83	0.000327274	2.29375	up	Cellular Component: fungal-type vacuole (GO:0000324);; Cellular Component: integral component of membrane (GO:0016021);;	K13348|7.01775e-20|cre:CHLREDRAFT_115244|K13348 protein Mpv17 | (RefSeq) hypothetical protein	Mpv17 / PMP22 family	--	similar to integral membrane protein [Botrytis cinerea T4]
c218567.graph_c0	0.28	0.59	0.15	10.37	12.16	5.82	9.40922e-13	3.61254	up	--	--	--	--	hypothetical protein BC1G_00743 [Botrytis cinerea B05.10]
c220102.graph_c0	0	0.55	0.25	11.45	9.96	6.88	6.37473e-23	4.28178	up	Molecular Function: mRNA binding (GO:0003729);; Cellular Component: U1 snRNP (GO:0005685);; Cellular Component: cytosol (GO:0005829);; Biological Process: mRNA splice site selection (GO:0006376);; Cellular Component: U2-type prespliceosome (GO:0071004);;	--	--	--	hypothetical protein BC1G_11404 [Botrytis cinerea B05.10]
c213553.graph_c0	9.36	8.22	8.98	0	0.21	0.08	8.46274e-27	-4.95955	down	Biological Process: cytoplasmic translation (GO:0002181);; Molecular Function: structural constituent of ribosome (GO:0003735);; Cellular Component: cytosolic large ribosomal subunit (GO:0022625);;	K02877|9.47129e-75|ppp:PHYPADRAFT_211173|K02877 large subunit ribosomal protein L15e | (RefSeq) hypothetical protein	Ribosomal L15	60S ribosomal protein L15-1 OS=Picea mariana OX=3335 GN=SB61 PE=2 SV=1	60S ribosomal protein L15, variant [Allomyces macrogynus ATCC 38327]
c213424.graph_c1	0	0	0	1.25	13.16	2.15	0.000490147	2.27637	up	Biological Process: cellular process (GO:0009987);; Cellular Component: endomembrane system (GO:0012505);; Molecular Function: isomerase activity (GO:0016853);; Cellular Component: intracellular membrane-bounded organelle (GO:0043231);; Cellular Component: cytoplasmic part (GO:0044444);;	K03768|4.76229e-46|bdi:100840120|K03768 peptidyl-prolyl cis-trans isomerase B (cyclophilin B) [EC:5.2.1.8] | (RefSeq) photosynthetic NDH subunit of lumenal location 5, chloroplastic	Cyclophilin type peptidyl-prolyl cis-trans isomerase/CLD	Peptidyl-prolyl cis-trans isomerase, chloroplastic OS=Vicia faba OX=3906 PE=1 SV=1	hypothetical protein PIROE2DRAFT_42468 [Piromyces sp. E2]
c240053.graph_c0	2.09	2.81	2.38	0.14	0.46	0.07	8.00719e-09	-2.80479	down	Biological Process: flavonoid biosynthetic process (GO:0009813);; Cellular Component: intracellular membrane-bounded organelle (GO:0043231);; Biological Process: flavonoid glucuronidation (GO:0052696);; Molecular Function: quercetin 3-O-glucosyltransferase activity (GO:0080043);; Molecular Function: quercetin 7-O-glucosyltransferase activity (GO:0080044);;	--	UDP-glucoronosyl and UDP-glucosyl transferase	UDP-glycosyltransferase 82A1 OS=Arabidopsis thaliana OX=3702 GN=UGT82A1 PE=2 SV=1	PREDICTED: UDP-glycosyltransferase 82A1 [Fragaria vesca subsp. vesca]
c150834.graph_c0	3.55	4.03	3.69	17.24	19.34	18.12	4.12112e-39	2.20319	up	Cellular Component: integral component of membrane (GO:0016021);;	--	--	--	PREDICTED: uncharacterized protein LOC105351523 [Fragaria vesca subsp. vesca]
c268182.graph_c0	4.93	5.32	6.08	0.11	0.12	0	1.43909e-30	-4.96851	down	Cellular Component: cell (GO:0005623);; Molecular Function: oxidoreductase activity, acting on a sulfur group of donors, NAD(P) as acceptor (GO:0016668);; Biological Process: single-organism process (GO:0044699);;	K00382|4.56206e-174|gsl:Gasu_15110|K00382 dihydrolipoamide dehydrogenase [EC:1.8.1.4] | (RefSeq) dihydrolipoamide dehydrogenase	Pyridine nucleotide-disulphide oxidoreductase;; Pyridine nucleotide-disulphide oxidoreductase, dimerisation domain;; Pyridine nucleotide-disulphide oxidoreductase;; Pyridine nucleotide-disulphide oxidoreductase;; FAD dependent oxidoreductase;; FAD binding domain;; NAD(P)-binding Rossmann-like domain;; Glucose inhibited division protein A;; HI0933-like protein;; Alanine dehydrogenase/PNT, C-termin…	Dihydrolipoyl dehydrogenase 1, mitochondrial OS=Arabidopsis thaliana OX=3702 GN=LPD1 PE=1 SV=2	dihydrolipoyl dehydrogenase [Auricularia subglabra TFB-10046 SS5]
c146885.graph_c0	0	0	0	0.41	2.33	0.42	6.06378e-05	2.59934	up	--	--	SH2 domain;; SOCS box	--	--
c268524.graph_c1	1.65	1.51	1.78	0.32	0.32	0.04	7.44841e-06	-2.31139	down	--	K00145|2.11496e-06|pper:PRUPE_ppa011829mg|K00145 N-acetyl-gamma-glutamyl-phosphate reductase [EC:1.2.1.38] | (RefSeq) hypothetical protein	--	Probable N-acetyl-gamma-glutamyl-phosphate reductase, chloroplastic OS=Arabidopsis thaliana OX=3702 GN=At2g19940 PE=1 SV=2	hypothetical protein AQUCO_00700459v1 [Aquilegia coerulea]
c239473.graph_c0	0.07	0.11	0	1.21	1.67	1.44	3.48124e-09	3.22153	up	--	--	--	--	hypothetical protein BC1G_10287 [Botrytis cinerea B05.10]
c269906.graph_c0	9.25	16.32	10.29	0	0	0	5.52518e-28	-5.692	down	--	--	CsbD-like	--	putative mismatched base pair and cruciform dna recognition [Diaporthe ampelina]
c148088.graph_c0	3.25	2.19	1.97	0	0.06	0	3.30855e-11	-3.81208	down	Molecular Function: lipid binding (GO:0008289);;	--	Haemolymph juvenile hormone binding protein (JHBP)	--	unknown [Picea sitchensis]
c270685.graph_c0	4.42	5.28	3.09	0	0	0	6.38022e-14	-4.28912	down	Biological Process: cell differentiation (GO:0030154);; Biological Process: spore-bearing structure development (GO:0075259);;	--	--	--	hypothetical protein M434DRAFT_55931, partial [Hypoxylon sp. CO27-5]
c270386.graph_c0	0	0	0	2.63	11.47	1.8	3.33187e-07	3.21195	up	Biological Process: maturation of SSU-rRNA from tricistronic rRNA transcript (SSU-rRNA, 5.8S rRNA, LSU-rRNA) (GO:0000462);; Molecular Function: structural constituent of ribosome (GO:0003735);; Cellular Component: nucleolus (GO:0005730);; Biological Process: translation (GO:0006412);; Cellular Component: cytosolic small ribosomal subunit (GO:0022627);; Molecular Function: small ribosomal subunit …	K02953|3.08288e-79|pop:POPTR_0012s14440g|K02953 small subunit ribosomal protein S13e | (RefSeq) POPTRDRAFT_570579; ribosomal protein S13	Ribosomal S13/S15 N-terminal domain;; Ribosomal protein S15	40S ribosomal protein S13-1 OS=Arabidopsis thaliana OX=3702 GN=RPS13A PE=2 SV=1	Ribosomal 40S subunit protein S13 [Rhizophagus irregularis DAOM 181602]
c220665.graph_c1	0	0	0	1.44	0.84	1.11	9.98309e-10	3.66785	up	--	--	--	--	unnamed protein product [Fusarium venenatum]
c146631.graph_c0	1.17	0.47	1.91	0	0	0	0.000594516	-2.25776	down	--	--	--	--	hypothetical protein VP1G_10115 [Valsa mali var. pyri]
c147514.graph_c0	0	0	0	2.53	4.31	5.84	1.27028e-15	4.54018	up	--	--	--	--	--
c258000.graph_c0	3.42	4.79	2.97	0	0.04	0.06	5.58502e-34	-5.43829	down	Molecular Function: citrate (Si)-synthase activity (GO:0004108);; Cellular Component: mitochondrion (GO:0005739);; Biological Process: tricarboxylic acid cycle (GO:0006099);;	K01647|0|ppp:PHYPADRAFT_140151|K01647 citrate synthase [EC:2.3.3.1] | (RefSeq) hypothetical protein	Citrate synthase, C-terminal domain	Citrate synthase, mitochondrial OS=Daucus carota OX=4039 GN=CS PE=2 SV=1	citrate synthase, mitochondrial [Spizellomyces punctatus DAOM BR117]
c264266.graph_c0	4.72	1.84	1.49	0	0	0	0.000422693	-2.31301	down	Biological Process: protein methylation (GO:0006479);; Molecular Function: methyltransferase activity (GO:0008168);; Molecular Function: carboxy-lyase activity (GO:0016831);; Biological Process: carboxylic acid metabolic process (GO:0019752);;	--	CsbD-like	--	mismatch base pair and cruciform DNA recognition protein Hmp1 [Melanopsichium pennsylvanicum 4]
c148196.graph_c0	88.43	97.52	87.09	0	0	0	2.92323e-106	-9.16623	down	--	--	--	--	PREDICTED: uncharacterized protein LOC103966850 [Pyrus x bretschneideri]
c270439.graph_c0	0	0	0	0.84	7.71	2.98	4.43249e-05	2.64236	up	Molecular Function: structural constituent of ribosome (GO:0003735);; Cellular Component: ribosome (GO:0005840);; Biological Process: translation (GO:0006412);;	K02951|3.29848e-51|egr:104432715|K02951 small subunit ribosomal protein S12e | (RefSeq) 40S ribosomal protein S12	Ribosomal protein L7Ae/L30e/S12e/Gadd45 family	40S ribosomal protein S12 OS=Cyanophora paradoxa OX=2762 GN=RPS12 PE=2 SV=1	L30e-like protein [Basidiobolus meristosporus CBS 931.73]
c250738.graph_c0	2.07	1.57	0.25	0	0	0	0.000577218	-2.2616	down	--	--	Fibroin P25	--	--
c263696.graph_c0	0.03	0.06	0.38	5.45	4.21	4.03	1.14401e-10	3.30175	up	Molecular Function: ATP binding (GO:0005524);; Cellular Component: integral component of membrane (GO:0016021);; Molecular Function: ATPase activity, coupled to transmembrane movement of substances (GO:0042626);; Biological Process: transmembrane transport (GO:0055085);;	--	--	--	putative abc multidrug transporter protein [Botrytis cinerea BcDW1]
c271765.graph_c0	0	0	0	1.58	3.24	1.78	0.000216931	2.41472	up	--	--	--	--	hypothetical protein BcDW1_977 [Botrytis cinerea BcDW1]
c271149.graph_c0	0.17	0.72	0.19	5.82	4.35	4.24	1.02612e-05	2.54584	up	Molecular Function: calcium ion binding (GO:0005509);;	--	EF hand;; EF hand;; EF-hand domain;; EF-hand domain pair	Probable calcium-binding protein CML22 OS=Oryza sativa subsp. japonica OX=39947 GN=CML22 PE=3 SV=1	PREDICTED: uncharacterized protein LOC101305683 [Fragaria vesca subsp. vesca]
c211581.graph_c0	0	0	0	2.75	2.32	2.74	1.77555e-16	4.58509	up	Biological Process: carboxylic acid metabolic process (GO:0019752);; Molecular Function: transferase activity, transferring acyl groups, acyl groups converted into alkyl on transfer (GO:0046912);;	K01649|1.31428e-24|pvu:PHAVU_008G140900g|K01649 2-isopropylmalate synthase [EC:2.3.3.13] | (RefSeq) hypothetical protein	HMGL-like	2-isopropylmalate synthase A OS=Solanum pennellii OX=28526 GN=IPMSA PE=2 SV=1	homocitrate synthase [Fusarium langsethiae]
c148331.graph_c0	3.93	6.25	5.34	1.1	1.06	1	7.797e-09	-2.11487	down	--	--	Aluminium induced protein;; Glutamine amidotransferase domain	Stem-specific protein TSJT1 OS=Nicotiana tabacum OX=4097 GN=TSJT1 PE=2 SV=1	PREDICTED: stem-specific protein TSJT1-like [Fragaria vesca subsp. vesca]
c270787.graph_c0	1.82	1.82	2.54	0	0	0.14	2.97433e-08	-3.2512	down	Cellular Component: mitochondrion (GO:0005739);; Cellular Component: membrane (GO:0016020);; Molecular Function: oxidoreductase activity, acting on diphenols and related substances as donors (GO:0016679);; Biological Process: single-organism process (GO:0044699);; Molecular Function: iron-sulfur cluster binding (GO:0051536);;	K00411|4.07693e-93|cre:CHLREDRAFT_109194|K00411 ubiquinol-cytochrome c reductase iron-sulfur subunit [EC:1.10.2.2] | (RefSeq) hypothetical protein	Ubiquinol cytochrome reductase transmembrane region;; Ubiquinol-cytochrome c reductase 8 kDa, N-terminal;; Rieske [2Fe-2S] domain	Cytochrome b-c1 complex subunit Rieske, mitochondrial OS=Solanum tuberosum OX=4113 GN=FES1 PE=1 SV=1	predicted protein [Chlamydomonas reinhardtii]
c268521.graph_c0	4.8	7.32	4.23	0	0	0	1.10562e-59	-7.55702	down	--	K00665|0|csl:COCSUDRAFT_49000|K00665 fatty acid synthase, animal type [EC:2.3.1.85] | (RefSeq) hypothetical protein	Acyl transferase domain;; Beta-ketoacyl synthase, N-terminal domain;; Beta-ketoacyl synthase, C-terminal domain;; Ketoacyl-synthetase C-terminal extension;; Zinc-binding dehydrogenase;; Polyketide synthase dehydratase;; Zinc-binding dehydrogenase;; KR domain	3-oxoacyl-[acyl-carrier-protein] synthase II, chloroplastic OS=Arabidopsis thaliana OX=3702 GN=KAS2 PE=1 SV=1	hypothetical protein COCSUDRAFT_49000 [Coccomyxa subellipsoidea C-169]
c260303.graph_c0	0.19	0.05	0.2	1.61	1.2	0.59	0.000872757	2.00238	up	--	--	--	--	hypothetical protein BC1G_11705 [Botrytis cinerea B05.10]
c254830.graph_c0	0	0	0	2.76	3.68	5.39	5.46032e-18	4.7994	up	--	--	Cysteine-rich secretory protein family	Pathogenesis-related protein 1C OS=Nicotiana tabacum OX=4097 PE=2 SV=3	unnamed protein product [Fusarium venenatum]
c221036.graph_c0	26.92	25.46	25.79	1.79	1.03	2.19	5.89798e-30	-3.69017	down	--	--	--	--	PREDICTED: EC protein homolog 2-like [Fragaria vesca subsp. vesca]
c273036.graph_c0	1.39	1.22	1.03	0	0	0	0.000424718	-2.31183	down	--	--	--	--	hypothetical protein CH63R_06739 [Colletotrichum higginsianum IMI 349063]
c251557.graph_c0	1.78	3.28	2.66	0	0	0	2.21262e-12	-4.08427	down	--	--	Domain of Unknown Function (DUF1907)	--	DUF1907-domain-containing protein [Meliniomyces bicolor E]
c260074.graph_c0	0.27	0.98	0.28	2.58	4.15	3.03	8.17326e-05	2.07275	up	--	K09272|3.80462e-22|apro:F751_4652|K09272 structure-specific recognition protein 1 | (RefSeq) FACT complex subunit SSRP1	HMG (high mobility group) box;; HMG-box domain	FACT complex subunit SSRP1 OS=Arabidopsis thaliana OX=3702 GN=SSRP1 PE=1 SV=2	similar to transcription factor HMG [Botrytis cinerea T4]
c214508.graph_c0	13.2	11.83	13.9	0.15	0.28	0.29	3.34504e-119	-5.51519	down	--	--	Myosin tail	--	--
c265925.graph_c1	0	0.49	0.52	4.21	4.25	4.95	9.44592e-06	2.56757	up	Molecular Function: structural constituent of ribosome (GO:0003735);; Cellular Component: ribosome (GO:0005840);; Biological Process: regulation of translation (GO:0006417);; Molecular Function: protein kinase regulator activity (GO:0019887);; Molecular Function: protein kinase binding (GO:0019901);; Biological Process: cellular response to stress (GO:0033554);; Biological Process: positive regul…	K02885|1.73628e-30|bvg:104890341|K02885 large subunit ribosomal protein L19e | (RefSeq) 60S ribosomal protein L19-3-like	Ribosomal protein L19e	60S ribosomal protein L19-3 OS=Arabidopsis thaliana OX=3702 GN=RPL19C PE=2 SV=3	50S ribosomal protein L19e [Fusarium oxysporum FOSC 3-a]
c214615.graph_c0	4.29	4.99	3.52	0	0	0	4.95895e-08	-3.34551	down	--	--	ATP synthase E chain	--	--
c255506.graph_c0	3.27	3.61	3.1	0	0	0	1.27732e-14	-4.35735	down	--	--	--	--	Putative sterigmatocystin biosynthesis peroxidase stcC [Valsa mali var. pyri]
c245353.graph_c0	0	0	0	0.49	2.33	0.27	3.51166e-05	2.6741	up	--	--	--	--	--
c242051.graph_c0	0	0	0	0.64	4.04	0.91	8.97776e-15	4.54052	up	Biological Process: cellular process (GO:0009987);;	--	Armadillo/beta-catenin-like repeat;; HEAT repeats;; non-SMC mitotic condensation complex subunit 1;; Kinesin-associated protein (KAP)	--	hypothetical protein GUITHDRAFT_89280 [Guillardia theta CCMP2712]
c274947.graph_c0	0	0	0	0.29	1.6	0.37	0.000372669	2.33256	up	--	--	Legume-like lectin family	--	lectin, mannose-binding 2 [Kwoniella mangroviensis CBS 8507]
c245760.graph_c1	0	0	0	0.13	1.99	0.14	0.000158835	2.46129	up	--	K20456|2.28477e-84|cme:CYME_CMH242C|K20456 oxysterol-binding protein 1 | (RefSeq) oxysterol binding protein	Oxysterol-binding protein;; PH domain;; Pleckstrin homology domain	Oxysterol-binding protein-related protein 1C OS=Arabidopsis thaliana OX=3702 GN=ORP1C PE=2 SV=1	Oxysterol-binding protein-domain-containing protein [Catenaria anguillulae PL171]
c260140.graph_c0	0.2	0.04	0	2.09	1.92	1.28	3.43185e-08	3.06991	up	--	--	--	--	hypothetical protein AB675_1495 [Phialophora attae]
c272169.graph_c0	1.43	1.19	1.22	0	0	0	8.86964e-05	-2.53908	down	Cellular Component: membrane (GO:0016020);;	--	Ferritin-like domain	--	hypothetical protein L969DRAFT_15615 [Mixia osmundae IAM 14324]
c272166.graph_c0	0.93	1.59	0.76	0	0	0	1.12577e-07	-3.28171	down	Molecular Function: ornithine decarboxylase activity (GO:0004586);; Biological Process: putrescine biosynthetic process (GO:0009446);; Biological Process: pantothenate biosynthetic process (GO:0015940);;	K01581|2.08933e-38|smo:SELMODRAFT_236454|K01581 ornithine decarboxylase [EC:4.1.1.17] | (RefSeq) hypothetical protein	Pyridoxal-dependent decarboxylase, pyridoxal binding domain	Ornithine decarboxylase OS=Datura stramonium OX=4076 PE=2 SV=1	Ornithine decarboxylase [Valsa mali]
c245318.graph_c0	0	0	0	0.91	0.82	1.92	3.49259e-09	3.59376	up	Molecular Function: RNA polymerase II transcription factor activity, sequence-specific DNA binding (GO:0000981);; Cellular Component: nucleus (GO:0005634);; Biological Process: regulation of transcription from RNA polymerase II promoter (GO:0006357);; Molecular Function: zinc ion binding (GO:0008270);;	--	Fungal Zn(2)-Cys(6) binuclear cluster domain	--	hypothetical protein FPOA_04163 [Fusarium poae]
c271354.graph_c0	4.02	7.05	4.17	0	0	0	3.03755e-11	-3.91859	down	--	--	--	--	hypothetical protein DHEL01_v206126 [Diaporthe helianthi]
c213321.graph_c0	26.67	31.53	26.62	0.29	0.47	0.64	1.73254e-90	-5.56875	down	Molecular Function: structural constituent of ribosome (GO:0003735);; Molecular Function: transporter activity (GO:0005215);; Cellular Component: mitochondrial inner membrane (GO:0005743);; Biological Process: translation (GO:0006412);; Cellular Component: integral component of membrane (GO:0016021);; Biological Process: transmembrane transport (GO:0055085);;	K05863|2.04929e-88|cme:CYME_CMN084C|K05863 solute carrier family 25 (mitochondrial adenine nucleotide translocator), member 4/5/6/31 | (RefSeq) ADP/ATP translocase	Mitochondrial carrier protein	ADP,ATP carrier protein OS=Parachlorella kessleri OX=3074 PE=3 SV=1	ADP/ATP translocase [Cyanidioschyzon merolae strain 10D]
c264845.graph_c0	0.07	0.04	0.08	2.7	2.13	1.7	3.75856e-14	3.81945	up	Biological Process: metabolic process (GO:0008152);; Molecular Function: hydrolase activity (GO:0016787);;	--	alpha/beta hydrolase fold;; Carboxylesterase family	--	hypothetical protein BC1G_08963 [Botrytis cinerea B05.10]
c148611.graph_c0	0.92	1.7	1.26	0	0	0	6.22938e-16	-4.54471	down	Cellular Component: extracellular space (GO:0005615);; Molecular Function: beta-glucosidase activity (GO:0008422);; Biological Process: cellulose catabolic process (GO:0030245);; Molecular Function: scopolin beta-glucosidase activity (GO:0102483);;	K15920|2.32838e-37|vvi:100259724|K15920 beta-D-xylosidase 4 [EC:3.2.1.37] | (RefSeq) beta-xylosidase/alpha-L-arabinofuranosidase 1	Glycosyl hydrolase family 3 C-terminal domain;; Glycosyl hydrolase family 3 N terminal domain;; Fibronectin type III-like domain	Beta-D-xylosidase 4 OS=Arabidopsis thaliana OX=3702 GN=BXL4 PE=1 SV=1	beta-glucosidase-related glycosidase [Pseudomassariella vexata]
c215864.graph_c0	74.16	59.53	75.13	11.2	11.75	11.72	2.79884e-121	-2.5975	down	Cellular Component: integral component of membrane (GO:0016021);; Molecular Function: delta4-3-oxosteroid 5beta-reductase activity (GO:0047787);; Molecular Function: coenzyme binding (GO:0050662);; Biological Process: oxidation-reduction process (GO:0055114);;	--	NAD dependent epimerase/dehydratase family	3-oxo-Delta(4,5)-steroid 5-beta-reductase OS=Digitalis lanata OX=49450 PE=1 SV=1	PREDICTED: 3-oxo-Delta(4,5)-steroid 5-beta-reductase-like [Fragaria vesca subsp. vesca]
c215138.graph_c0	0	0.27	0.47	3.97	5.94	4.82	3.75819e-10	3.25142	up	Molecular Function: RNA binding (GO:0003723);; Molecular Function: structural constituent of ribosome (GO:0003735);; Biological Process: translation (GO:0006412);; Cellular Component: cytosolic large ribosomal subunit (GO:0022625);;	K02883|3.56118e-63|ppp:PHYPADRAFT_201150|K02883 large subunit ribosomal protein L18e | (RefSeq) hypothetical protein	Ribosomal protein 60S L18 and 50S L18e	60S ribosomal protein L18-2 OS=Arabidopsis thaliana OX=3702 GN=RPL18B PE=1 SV=2	60S ribosomal protein L18 [Botrytis cinerea B05.10]
c264255.graph_c0	0	0	0	0.4	1.72	0.57	0.00039656	2.32292	up	Biological Process: metabolic process (GO:0008152);; Molecular Function: hydrolase activity (GO:0016787);;	K19356|4.52065e-33|pxb:103942160|K19356 cellulase [EC:3.2.1.4] | (RefSeq) probable endo-beta-1,4-glucanase D	Glycosyl hydrolase family 61	--	hypothetical protein DL89DRAFT_243329 [Linderina pennispora]
c240037.graph_c0	21.76	22.9	24.74	1.4	1.24	2.01	2.33595e-71	-3.81959	down	--	--	--	--	PREDICTED: uncharacterized protein LOC101307212 [Fragaria vesca subsp. vesca]
c257269.graph_c0	0	0	0	0.42	5.32	1.07	1.6809e-05	2.77184	up	--	--	--	--	--
c256874.graph_c0	0	0	0	0.98	3.67	0.74	2.53549e-14	4.45109	up	Cellular Component: membrane (GO:0016020);;	--	eIF4-gamma/eIF5/eIF2-epsilon;; MA3 domain	--	unknown [Picea sitchensis]
c255944.graph_c0	0.57	0.93	0.45	4.79	5.18	4.1	8.64719e-22	2.65665	up	Molecular Function: catalytic activity (GO:0003824);; Biological Process: carbohydrate metabolic process (GO:0005975);;	--	--	--	hypothetical protein BofuT4P34000003001 [Botrytis cinerea T4]
c256980.graph_c0	0	0.08	0.08	1.49	1.49	1.52	2.37871e-05	2.62374	up	Biological Process: carbohydrate metabolic process (GO:0005975);; Molecular Function: isomerase activity (GO:0016853);; Molecular Function: carbohydrate binding (GO:0030246);;	K01785|4.7173e-23|ppp:PHYPADRAFT_217391|K01785 aldose 1-epimerase [EC:5.1.3.3] | (RefSeq) hypothetical protein	Aldose 1-epimerase	--	putative aldose 1-epimerase protein [Botrytis cinerea BcDW1]
c146390.graph_c0	0	0	0	0.37	3.49	0.4	6.84613e-07	3.14873	up	Biological Process: transport (GO:0006810);; Cellular Component: intracellular part (GO:0044424);;	K13431|5.50364e-142|sbi:SORBI_01g050330|K13431 signal recognition particle receptor subunit alpha | (RefSeq) SORBIDRAFT_01g050330, Sb01g050330; hypothetical protein	Signal recognition particle, alpha subunit, N-terminal;; SRP54-type protein, GTPase domain;; SRP54-type protein, helical bundle domain	Cell division protein FtsY homolog, chloroplastic OS=Arabidopsis thaliana OX=3702 GN=CPFTSY PE=1 SV=2	hypothetical protein LRAMOSA09543 [Lichtheimia ramosa]
c267267.graph_c0	0	0	0.1	4.3	3.56	1.85	3.64772e-18	4.51722	up	Cellular Component: integral component of membrane (GO:0016021);; Biological Process: transmembrane transport (GO:0055085);;	K02429|1.05817e-96|ppp:PHYPADRAFT_173818|K02429 MFS transporter, FHS family, L-fucose permease | (RefSeq) hypothetical protein	Major Facilitator Superfamily	--	major facilitator superfamily domain-containing protein [Naematelia encephala]
c254667.graph_c0	0	0	0	0.06	3.26	0.75	1.95965e-05	2.75503	up	--	K12349|0|smo:SELMODRAFT_130277|K12349 neutral ceramidase [EC:3.5.1.23] | (RefSeq) hypothetical protein	Neutral/alkaline non-lysosomal ceramidase, N-terminal;; Neutral/alkaline non-lysosomal ceramidase, C-terminal	Neutral ceramidase 2 OS=Arabidopsis thaliana OX=3702 GN=NCER2 PE=3 SV=1	Neutral/alkaline nonlysosomal ceramidase [Basidiobolus meristosporus CBS 931.73]
c255804.graph_c0	0.51	0.96	0.39	4.68	5.32	3.72	4.50104e-11	2.54676	up	Molecular Function: sedoheptulose-7-phosphate:D-glyceraldehyde-3-phosphate glyceronetransferase activity (GO:0004801);; Cellular Component: nucleus (GO:0005634);; Cellular Component: cytosol (GO:0005829);; Biological Process: carbohydrate metabolic process (GO:0005975);; Biological Process: pentose-phosphate shunt (GO:0006098);;	K00616|1.74915e-110|gsl:Gasu_24580|K00616 transaldolase [EC:2.2.1.2] | (RefSeq) transaldolase	Transaldolase/Fructose-6-phosphate aldolase	--	similar to transaldolase [Botrytis cinerea T4]
c255837.graph_c0	27.28	29.83	23.23	0.21	0.69	0.16	1.36107e-69	-5.71458	down	--	--	Trypsin	--	hypothetical protein AN2366.2 [Aspergillus nidulans FGSC A4]
c263385.graph_c0	4.52	5	3.11	0	0.05	0.14	1.0828e-18	-4.40432	down	Molecular Function: malate dehydrogenase activity (GO:0016615);; Molecular Function: oxidoreductase activity, acting on the CH-OH group of donors, NAD or NADP as acceptor (GO:0016616);; Biological Process: carboxylic acid metabolic process (GO:0019752);; Biological Process: primary metabolic process (GO:0044238);; Biological Process: oxidation-reduction process (GO:0055114);;	K00025|2.61279e-123|smo:SELMODRAFT_271992|K00025 malate dehydrogenase [EC:1.1.1.37] | (RefSeq) hypothetical protein	lactate/malate dehydrogenase, alpha/beta C-terminal domain;; lactate/malate dehydrogenase, NAD binding domain	Malate dehydrogenase, cytoplasmic OS=Medicago sativa OX=3879 GN=CMDH PE=2 SV=1	malate dehydrogenase [Symphyocladia latiuscula]
c147966.graph_c0	0.58	0.26	0.82	13.97	13.8	10.31	5.80368e-57	4.24342	up	Cellular Component: plant-type cell wall (GO:0009505);; Cellular Component: integral component of membrane (GO:0016021);;	--	Leucine rich repeat;; Leucine Rich repeats (2 copies);; Leucine Rich Repeat	Receptor like protein 29 OS=Arabidopsis thaliana OX=3702 GN=RLP29 PE=2 SV=1	PREDICTED: protein TOO MANY MOUTHS [Fragaria vesca subsp. vesca]
c148787.graph_c0	2.39	0.86	2.15	0	0	0.19	0.000209352	-2.38329	down	Molecular Function: NADH dehydrogenase activity (GO:0003954);; Cellular Component: membrane (GO:0016020);; Molecular Function: 4 iron, 4 sulfur cluster binding (GO:0051539);; Biological Process: oxidation-reduction process (GO:0055114);;	K03941|5.28099e-85|rcu:8271421|K03941 NADH dehydrogenase (ubiquinone) Fe-S protein 8 [EC:1.6.5.3 1.6.99.3] | (RefSeq) NADH dehydrogenase [ubiquinone] iron-sulfur protein 8, mitochondrial	4Fe-4S binding domain;; 4Fe-4S dicluster domain;; 4Fe-4S double cluster binding domain;; 4Fe-4S dicluster domain;; 4Fe-4S dicluster domain;; 4Fe-4S dicluster domain;; 4Fe-4S binding domain;; 4Fe-4S dicluster domain;; 4Fe-4S binding domain;; 4Fe-4S binding domain;; 4Fe-4S dicluster domain	NADH dehydrogenase [ubiquinone] iron-sulfur protein 8-B, mitochondrial OS=Arabidopsis thaliana OX=3702 GN=At1g16700 PE=1 SV=1	PREDICTED: NADH dehydrogenase [ubiquinone] iron-sulfur protein 8, mitochondrial [Ricinus communis]
c271762.graph_c0	0	0	0	0.18	3.39	0.57	5.79576e-06	2.90659	up	--	--	Regulator of chromosome condensation (RCC1) repeat;; Regulator of chromosome condensation (RCC1) repeat;; BTB/POZ domain;; BTB And C-terminal Kelch	Ultraviolet-B receptor UVR8 OS=Arabidopsis thaliana OX=3702 GN=UVR8 PE=1 SV=1	Hypothetical protein PINS_011644, partial [Pythium insidiosum]
c267428.graph_c0	0	0	0	4.62	3.99	2.78	9.06428e-17	4.61765	up	Cellular Component: membrane (GO:0016020);;	--	--	--	hypothetical protein PV09_02812 [Verruconis gallopava]
c271438.graph_c0	3.12	2.2	2.07	0.13	0.2	0.05	2.19655e-10	-3.25918	down	Cellular Component: membrane (GO:0016020);;	--	Plastocyanin-like domain	Cucumber peeling cupredoxin OS=Cucumis sativus OX=3659 PE=1 SV=3	PREDICTED: cucumber peeling cupredoxin-like [Fragaria vesca subsp. vesca]
c220978.graph_c0	28.02	55.47	32.23	0	0	0	9.31157e-53	-7.27391	down	--	--	--	--	hypothetical protein VP1G_00829 [Valsa mali var. pyri]
c249821.graph_c0	0.2	1.03	0.67	6.81	5.96	4.96	4.89017e-08	2.5891	up	--	--	--	--	predicted protein [Botrytis cinerea B05.10]
c146979.graph_c0	0	0	0	0.49	3.23	0.72	8.10867e-09	3.56291	up	--	--	Domain of unknown function (DUF4803)	--	--
c206817.graph_c0	0	0	0	0.23	3.03	0.43	3.65714e-07	3.2168	up	--	K13885|1.08098e-17|cvr:CHLNCDRAFT_50028|K13885 scavenger receptor class B, member 1 | (RefSeq) hypothetical protein	CD36 family	--	hypothetical protein PPTG_17698 [Phytophthora parasitica INRA-310]
c213035.graph_c0	0	0	0	0.19	1.67	0.33	6.2599e-06	2.89201	up	--	--	--	E3 ubiquitin-protein ligase PRT6 OS=Arabidopsis thaliana OX=3702 GN=PRT6 PE=2 SV=1	hypothetical protein SMAC_02955 [Sordaria macrospora k-hell]
c147244.graph_c0	37.55	42.99	30.53	0.03	0.14	0.03	4.81916e-110	-7.91674	down	Molecular Function: peroxidase activity (GO:0004601);; Molecular Function: binding (GO:0005488);; Biological Process: metabolic process (GO:0008152);; Biological Process: cellular process (GO:0009987);; Biological Process: response to stimulus (GO:0050896);;	K03781|1.21626e-174|ppp:PHYPADRAFT_112228|K03781 catalase [EC:1.11.1.6] | (RefSeq) hypothetical protein	Catalase;; Catalase-related immune-responsive	Catalase isozyme 2 OS=Gossypium hirsutum OX=3635 GN=CAT2 PE=2 SV=1	catalase [Nannochloropsis gaditana]
c255667.graph_c0	5.08	4.75	4.04	0	0	0	1.43738e-15	-4.47304	down	--	--	Insect cuticle protein	--	--
c147498.graph_c0	7.76	8.07	7.13	69.28	58.06	49.93	1.03532e-101	2.85039	up	--	--	Fasciclin domain	Fasciclin-like arabinogalactan protein 12 OS=Arabidopsis thaliana OX=3702 GN=FLA12 PE=2 SV=2	PREDICTED: fasciclin-like arabinogalactan protein 12 [Fragaria vesca subsp. vesca]
c263264.graph_c0	1	1.14	1.46	6.4	5.46	4.95	5.44449e-15	2.02841	up	--	--	IQ calmodulin-binding motif	Protein IQ-DOMAIN 1 OS=Arabidopsis thaliana OX=3702 GN=IQD1 PE=1 SV=1	PREDICTED: protein IQ-DOMAIN 1 [Fragaria vesca subsp. vesca]
c271297.graph_c0	1.65	2.61	1.77	0	0	0	4.89433e-14	-4.3026	down	Molecular Function: polygalacturonase activity (GO:0004650);; Biological Process: carbohydrate metabolic process (GO:0005975);; Molecular Function: lyase activity (GO:0016829);;	--	Glycosyl hydrolases family 28	Probable polygalacturonase At3g15720 OS=Arabidopsis thaliana OX=3702 GN=At3g15720 PE=1 SV=1	Rhamnogalacturonase A [Valsa mali]
c234143.graph_c0	0.79	1.56	0.75	0	0	0	0.000590082	-2.25924	down	Molecular Function: transporter activity (GO:0005215);; Biological Process: oligopeptide transport (GO:0006857);; Cellular Component: integral component of membrane (GO:0016021);;	K14638|2.0896e-12|vcn:VOLCADRAFT_70090|K14638 solute carrier family 15 (peptide/histidine transporter), member 3/4 | (RefSeq) hypothetical protein	POT family	Protein NRT1/ PTR FAMILY 8.1 OS=Arabidopsis thaliana OX=3702 GN=NPF8.1 PE=1 SV=1	Ptr2 peptide transporter [Phialocephala scopiformis]
c149857.graph_c0	0.12	1.26	0.65	5.51	6.03	5.64	1.05607e-05	2.34226	up	--	--	--	--	hypothetical protein BofuT4_P048690.1 [Botrytis cinerea T4]
c147032.graph_c0	0	0	0	0.26	3.78	0.64	9.81063e-07	3.11055	up	Biological Process: pheromone-dependent signal transduction involved in conjugation with cellular fusion (GO:0000750);; Molecular Function: double-stranded DNA binding (GO:0003690);; Cellular Component: nucleus (GO:0005634);; Cellular Component: cytosol (GO:0005829);; Biological Process: mRNA catabolic process (GO:0006402);; Biological Process: negative regulation of septation initiation signalin…	K18753|4.64808e-25|smo:SELMODRAFT_112852|K18753 butyrate response factor 1 | (RefSeq) hypothetical protein	Zinc finger C-x8-C-x5-C-x3-H type (and similar)	Zinc finger CCCH domain-containing protein 14 OS=Arabidopsis thaliana OX=3702 GN=At1g66810 PE=2 SV=1	hypothetical protein KFL_002230160 [Klebsormidium nitens]
c270893.graph_c0	0.23	0.48	0.33	2.86	3.7	2.27	2.05277e-06	2.4165	up	Cellular Component: integral component of membrane (GO:0016021);;	--	--	--	PREDICTED: uncharacterized protein LOC101303521 [Fragaria vesca subsp. vesca]
c254246.graph_c1	0.03	0.15	0.03	0.82	1.51	0.86	1.28564e-06	2.74512	up	Biological Process: formation of translation preinitiation complex (GO:0001731);; Molecular Function: DNA binding (GO:0003677);; Molecular Function: translation initiation factor activity (GO:0003743);; Molecular Function: prephenate dehydrogenase (NADP+) activity (GO:0004665);; Cellular Component: cytosol (GO:0005829);; Biological Process: regulation of translational initiation (GO:0006446);; Bi…	K03252|1.22926e-106|smo:SELMODRAFT_408306|K03252 translation initiation factor 3 subunit C | (RefSeq) hypothetical protein	Eukaryotic translation initiation factor 3 subunit 8 N-terminus	Eukaryotic translation initiation factor 3 subunit C OS=Arabidopsis thaliana OX=3702 GN=TIF3C1 PE=1 SV=2	hypothetical protein BC1G_06212 [Botrytis cinerea B05.10]
c257634.graph_c0	0	0	0	0.86	1.9	1.83	0.000122601	2.49724	up	Molecular Function: ion channel activity (GO:0005216);; Molecular Function: hydrogen ion transmembrane transporter activity (GO:0015078);; Biological Process: ATP hydrolysis coupled proton transport (GO:0015991);; Cellular Component: integral component of membrane (GO:0016021);; Cellular Component: proton-transporting V-type ATPase, V0 domain (GO:0033179);;	--	Bacteriorhodopsin-like protein	--	family A G protein-coupled receptor-like protein [Aureobasidium namibiae CBS 147.97]
c147001.graph_c0	1.13	4.08	1.61	0	0	0	1.73383e-10	-3.84002	down	--	--	--	--	hypothetical protein VM1G_07212 [Valsa mali]
c256047.graph_c0	10	8.54	5.79	0	0.51	0.08	4.90325e-05	-2.61699	down	--	K01052|4.13113e-49|cvr:CHLNCDRAFT_35098|K01052 lysosomal acid lipase/cholesteryl ester hydrolase [EC:3.1.1.13] | (RefSeq) hypothetical protein	Partial alpha/beta-hydrolase lipase region;; alpha/beta hydrolase fold	Triacylglycerol lipase 1 OS=Arabidopsis thaliana OX=3702 GN=LIP1 PE=1 SV=1	hypothetical protein F444_10208 [Phytophthora parasitica P1976]
c151156.graph_c0	0	0	0	0.28	1.58	0.27	9.07779e-06	2.84518	up	--	K12483|2.26329e-149|bna:106357508|K12483 EH domain-containing protein 1 | (RefSeq) EH domain-containing protein 1-like	Cytoskeletal-regulatory complex EF hand;; N-terminal EH-domain containing protein;; Dynamin family;; 50S ribosome-binding GTPase	EH domain-containing protein 1 OS=Arabidopsis thaliana OX=3702 GN=EHD1 PE=1 SV=1	Hypothetical protein PINS_005647 [Pythium insidiosum]
c216046.graph_c0	1.85	0.72	1.64	4.18	19.13	3.71	4.6831e-05	2.16137	up	Biological Process: ribosomal small subunit assembly (GO:0000028);; Biological Process: endonucleolytic cleavage in ITS1 to separate SSU-rRNA from 5.8S rRNA and LSU-rRNA from tricistronic rRNA transcript (SSU-rRNA, 5.8S rRNA, LSU-rRNA) (GO:0000447);; Biological Process: endonucleolytic cleavage to generate mature 3'-end of SSU-rRNA from (SSU-rRNA, 5.8S rRNA, LSU-rRNA) (GO:0000461);; Molecular Fun…	K02998|7.96524e-91|mus:103995841|K02998 small subunit ribosomal protein SAe | (RefSeq) 40S ribosomal protein SA-like	Ribosomal protein S2;; 40S ribosomal protein SA C-terminus	40S ribosomal protein SA OS=Brassica napus OX=3708 GN=LRP PE=2 SV=1	ribosomal protein S2 [Gonapodya prolifera JEL478]
c220873.graph_c0	1.86	2.63	1.57	0	0	0	3.92431e-05	-2.64785	down	--	--	ML domain	--	--
c276534.graph_c0	0	0	0	0.12	1.64	0.32	0.000429731	2.30791	up	Molecular Function: hydrolase activity (GO:0016787);;	K01191|1.72263e-99|tcc:TCM_014749|K01191 alpha-mannosidase [EC:3.2.1.24] | (RefSeq) Glycosyl hydrolase family 38 protein isoform 1	Glycosyl hydrolases family 38 C-terminal domain	Alpha-mannosidase OS=Canavalia ensiformis OX=3823 PE=1 SV=1	Glycosyl hydrolase family 38 protein isoform 1 [Theobroma cacao]
c252054.graph_c0	0	0	0	0.74	2.78	0.99	1.27261e-07	3.29005	up	Biological Process: metabolic process (GO:0008152);; Cellular Component: membrane (GO:0016020);; Molecular Function: transferase activity (GO:0016740);;	K12670|8.39463e-94|smo:SELMODRAFT_141539|K12670 oligosaccharyltransferase complex subunit beta | (RefSeq) hypothetical protein	Oligosaccharyltransferase 48 kDa subunit beta	Dolichyl-diphosphooligosaccharide--protein glycosyltransferase 48 kDa subunit OS=Oryza sativa subsp. japonica OX=39947 GN=OST48 PE=2 SV=1	dolichyl-diphosphooligosaccharide--protein glycosyltransferase 48 kDa subunit isoform X1 [Momordica charantia]
c266504.graph_c3	10.93	9.53	7.44	0.67	0.71	0.3	2.18301e-15	-3.46639	down	--	--	--	Receptor like protein 28 OS=Arabidopsis thaliana OX=3702 GN=RLP28 PE=2 SV=2	PREDICTED: receptor-like protein 12 isoform X2 [Fragaria vesca subsp. vesca]
c242864.graph_c0	3.02	1.7	1.34	0	0	0	3.88478e-05	-2.65073	down	Molecular Function: magnesium ion binding (GO:0000287);; Molecular Function: ribose phosphate diphosphokinase activity (GO:0004749);; Biological Process: ribonucleoside monophosphate biosynthetic process (GO:0009156);; Biological Process: nucleotide biosynthetic process (GO:0009165);; Molecular Function: kinase activity (GO:0016301);; Biological Process: phosphorylation (GO:0016310);;	K00948|3.12945e-49|eus:EUTSA_v10016745mg|K00948 ribose-phosphate pyrophosphokinase [EC:2.7.6.1] | (RefSeq) hypothetical protein	N-terminal domain of ribose phosphate pyrophosphokinase	Ribose-phosphate pyrophosphokinase 1, chloroplastic OS=Arabidopsis thaliana OX=3702 GN=PRS1 PE=2 SV=2	ribose-phosphate pyrophosphokinase 3 [Absidia repens]
c252398.graph_c0	0.82	1.51	1	0	0.06	0.13	0.000303876	-2.28926	down	--	--	Multi-glycosylated core protein 24 (MGC-24), sialomucin	--	--
c254846.graph_c0	0.06	0.31	0.06	2.01	1.56	1.14	2.47326e-07	2.64684	up	Cellular Component: integral component of membrane (GO:0016021);;	K19327|4.64681e-31|ppp:PHYPADRAFT_111412|K19327 anoctamin-10 | (RefSeq) hypothetical protein	Calcium-activated chloride channel	Anoctamin-like protein Os01g0706700 OS=Oryza sativa subsp. japonica OX=39947 GN=Os01g0706700 PE=2 SV=1	similar to plasma membrane stress response protein (Ist2) [Botrytis cinerea T4]
c249799.graph_c0	0	0.15	0	1.45	1.27	0.65	9.07921e-05	2.46788	up	Cellular Component: integral component of membrane (GO:0016021);;	--	Opy2 protein	--	hypothetical protein BC1G_04439 [Botrytis cinerea B05.10]
c251361.graph_c1	0.18	0	0	0.94	1.56	1.4	0.000904821	2.16919	up	Molecular Function: NADPH-hemoprotein reductase activity (GO:0003958);; Cellular Component: endoplasmic reticulum membrane (GO:0005789);; Molecular Function: FMN binding (GO:0010181);; Cellular Component: integral component of membrane (GO:0016021);; Biological Process: oxidation-reduction process (GO:0055114);;	K00327|1.11125e-58|zma:100192720|K00327 NADPH-ferrihemoprotein reductase [EC:1.6.2.4] | (RefSeq) GRMZM2G144407; uncharacterized LOC100192720	Oxidoreductase NAD-binding domain	NADPH--cytochrome P450 reductase 1 OS=Arabidopsis thaliana OX=3702 GN=ATR1 PE=1 SV=1	hypothetical protein BC1G_03226 [Botrytis cinerea B05.10]
c218130.graph_c0	0.12	0.12	0.06	0.7	1.67	1.05	0.000410977	2.1878	up	Cellular Component: fungal-type vacuole membrane (GO:0000329);; Molecular Function: structural constituent of ribosome (GO:0003735);; Molecular Function: alkaline phosphatase activity (GO:0004035);; Cellular Component: ribosome (GO:0005840);; Biological Process: translation (GO:0006412);; Biological Process: protein dephosphorylation (GO:0006470);; Cellular Component: integral component of membra…	--	Alkaline phosphatase	--	putative alkaline phosphatase protein [Botrytis cinerea BcDW1]
c260096.graph_c0	1.56	1.35	1.09	0	0	0	9.56275e-10	-3.66104	down	--	--	--	--	--
c243134.graph_c0	0.31	0.32	0	2.28	8.53	4.76	5.00576e-06	2.77567	up	Molecular Function: GTPase activity (GO:0003924);; Molecular Function: structural constituent of cytoskeleton (GO:0005200);; Molecular Function: GTP binding (GO:0005525);; Cellular Component: cytoplasm (GO:0005737);; Cellular Component: microtubule (GO:0005874);; Biological Process: microtubule-based process (GO:0007017);;	K07374|1.19751e-57|cic:CICLE_v100015522m|K07374 tubulin alpha | (RefSeq) hypothetical protein	Tubulin C-terminal domain	Tubulin alpha chain OS=Chlorella vulgaris OX=3077 GN=TUBA PE=3 SV=1	Tubulin/FtsZ [Catenaria anguillulae PL171]
c264805.graph_c0	0.92	1.67	0.86	0.1	0.05	0.08	3.26838e-08	-2.94671	down	--	--	Leucine Rich repeats (2 copies);; Leucine rich repeat;; Leucine Rich Repeat	TMV resistance protein N OS=Nicotiana glutinosa OX=35889 GN=N PE=1 SV=1	PREDICTED: TMV resistance protein N-like [Pyrus x bretschneideri]
c246933.graph_c0	1.09	1.87	1.03	0	0	0	3.4419e-13	-4.20283	down	--	--	--	--	hypothetical protein UCDDA912_g06613 [Diaporthe ampelina]
c240113.graph_c0	1.83	1.04	1.29	10.21	9.88	9.1	5.88214e-22	2.59713	up	Molecular Function: carbonate dehydratase activity (GO:0004089);; Molecular Function: zinc ion binding (GO:0008270);; Biological Process: carbon utilization (GO:0015976);;	K01673|0|fve:101295839|K01673 carbonic anhydrase [EC:4.2.1.1] | (RefSeq) carbonic anhydrase 2	Carbonic anhydrase	Carbonic anhydrase, chloroplastic OS=Pisum sativum OX=3888 PE=1 SV=1	PREDICTED: carbonic anhydrase 2 [Fragaria vesca subsp. vesca]
c220557.graph_c0	1.85	1.4	1.2	0.09	0.28	0	0.000332373	-2.22956	down	Biological Process: maturation of LSU-rRNA from tricistronic rRNA transcript (SSU-rRNA, 5.8S rRNA, LSU-rRNA) (GO:0000463);; Biological Process: cytoplasmic translation (GO:0002181);; Molecular Function: structural constituent of ribosome (GO:0003735);; Cellular Component: cytosolic large ribosomal subunit (GO:0022625);; Molecular Function: RNA binding (GO:0044822);;	K02937|1.19344e-86|smo:SELMODRAFT_103994|K02937 large subunit ribosomal protein L7e | (RefSeq) hypothetical protein	Ribosomal L30 N-terminal domain;; Ribosomal protein L30p/L7e	60S ribosomal protein L7-2 OS=Arabidopsis thaliana OX=3702 GN=RPL7B PE=1 SV=1	60s ribosomal protein l7 [Malassezia pachydermatis]
c259538.graph_c0	0.35	0.13	0.18	2.84	3.93	1.79	1.50192e-13	3.12753	up	Molecular Function: transporter activity (GO:0005215);; Biological Process: transport (GO:0006810);; Cellular Component: membrane (GO:0016020);;	--	Sugar (and other) transporter;; Major Facilitator Superfamily	Sugar transport protein 9 OS=Arabidopsis thaliana OX=3702 GN=STP9 PE=1 SV=1	sucrose transporter [Ceraceosorus bombacis]
c212441.graph_c0	0	0	0	1.12	6	0.51	8.48857e-08	3.36009	up	Molecular Function: peptidase activity (GO:0008233);;	--	Serine carboxypeptidase S28	Probable serine protease EDA2 OS=Arabidopsis thaliana OX=3702 GN=EDA2 PE=2 SV=2	hypothetical protein BE221DRAFT_81058 [Ostreococcus tauri]
c147736.graph_c0	0.99	0.8	1.29	8.33	9.73	13.31	6.16256e-13	2.9278	up	--	--	Probable lipid transfer;; Protease inhibitor/seed storage/LTP family	--	PREDICTED: non-specific lipid-transfer protein-like protein At2g13820 [Fragaria vesca subsp. vesca]
c246799.graph_c0	0.84	1.11	1.42	0	0.11	0	3.09027e-05	-2.6117	down	--	--	Perilipin family	--	--
c272619.graph_c0	0	0	0	0.2	1.63	0.23	2.98248e-05	2.69672	up	--	--	Carboxypeptidase regulatory-like domain;; SdrD B-like domain;; CarboxypepD_reg-like domain;; Protein of unknown function (DUF2012)	--	hypothetical protein CQW23_13696 [Capsicum baccatum]
c241804.graph_c0	0	0	0	11.82	8.62	9.14	8.42129e-44	6.66336	up	--	--	Domain of unknown function (DUF243)	--	--
c148322.graph_c0	472.79	557.21	530.32	60.93	57.55	68.96	1.68578e-164	-3.06051	down	Molecular Function: aspartic-type endopeptidase activity (GO:0004190);; Biological Process: proteolysis (GO:0006508);; Biological Process: protein catabolic process (GO:0030163);;	--	Xylanase inhibitor C-terminal;; Xylanase inhibitor N-terminal	Basic 7S globulin OS=Glycine max OX=3847 GN=BG PE=1 SV=2	PREDICTED: basic 7S globulin-like [Fragaria vesca subsp. vesca]
c273804.graph_c0	0	0	0	0.36	1.07	1.48	5.79158e-05	2.60282	up	Cellular Component: extracellular space (GO:0005615);; Biological Process: pathogenesis (GO:0009405);; Molecular Function: endo-1,4-beta-xylanase activity (GO:0031176);; Biological Process: xylan catabolic process (GO:0045493);;	--	Glycosyl hydrolase family 10	--	glycosyl hydrolase family 10 [Fusarium langsethiae]
c270709.graph_c0	0	0	0	4.02	2.87	5.25	1.18132e-25	5.51794	up	Cellular Component: integral component of membrane (GO:0016021);; Biological Process: transmembrane transport (GO:0055085);;	--	Major Facilitator Superfamily;; Sugar (and other) transporter	--	unnamed protein product [Fusarium venenatum]
c147260.graph_c0	3.8	4.04	3.12	0	0.08	0.03	1.18032e-27	-5.05353	down	Biological Process: protein peptidyl-prolyl isomerization (GO:0000413);; Molecular Function: peptidyl-prolyl cis-trans isomerase activity (GO:0003755);; Molecular Function: FK506 binding (GO:0005528);; Cellular Component: endoplasmic reticulum membrane (GO:0005789);; Biological Process: chaperone-mediated protein folding (GO:0061077);;	K09569|1.98656e-39|bna:106348999|K09569 FK506-binding protein 2 [EC:5.2.1.8] | (RefSeq) peptidyl-prolyl cis-trans isomerase FKBP15-2	FKBP-type peptidyl-prolyl cis-trans isomerase;; EF hand;; EF-hand domain pair;; EF-hand domain;; EF hand	Peptidyl-prolyl cis-trans isomerase FKBP15-2 OS=Arabidopsis thaliana OX=3702 GN=FKBP15-2 PE=2 SV=2	FKBP type peptidylprolyl isomerase [Emiliania huxleyi CCMP1516]
c263379.graph_c0	0	0	0.11	1.69	1.36	1.71	3.34732e-08	3.24885	up	--	--	--	--	hypothetical protein BofuT4_P002390.1 [Botrytis cinerea T4]
c261464.graph_c0	2.37	2.77	1.82	0	0	0.04	1.19358e-24	-5.10357	down	Biological Process: carbohydrate metabolic process (GO:0005975);; Molecular Function: hydrolase activity (GO:0016787);;	K00700|0|smo:SELMODRAFT_437348|K00700 1,4-alpha-glucan branching enzyme [EC:2.4.1.18] | (RefSeq) hypothetical protein	Alpha amylase, C-terminal all-beta domain;; Alpha amylase, catalytic domain;; Carbohydrate-binding module 48 (Isoamylase N-terminal domain)	1,4-alpha-glucan-branching enzyme 2-2, chloroplastic/amyloplastic OS=Arabidopsis thaliana OX=3702 GN=SBE2.2 PE=1 SV=1	ATP-binding cassette transporter [Ganoderma sinense ZZ0214-1]
c218748.graph_c0	1.92	1.45	1.11	0	0.17	0	0.000182919	-2.3938	down	--	K13249|3.76436e-10|mpp:MICPUCDRAFT_55464|K13249 translocon-associated protein subunit alpha | (RefSeq) translocon-associated protein subunit alpha precursor	Translocon-associated protein (TRAP), alpha subunit	--	hypothetical protein GUITHDRAFT_76400 [Guillardia theta CCMP2712]
c146479.graph_c0	0	0	0	0.29	1.68	0.26	3.3177e-05	2.68144	up	--	--	Sulfatase protein	--	Sulfatase [Macrophomina phaseolina MS6]
c242981.graph_c0	0.5	0.7	0.52	5.01	7.89	2.85	9.63174e-11	2.72051	up	--	--	Perilipin family	--	hypothetical protein CBOM_05411 [Ceraceosorus bombacis]
c257720.graph_c1	1.32	0.74	0.94	0	0.14	0.11	3.45903e-05	-2.41819	down	Molecular Function: threonine-tRNA ligase activity (GO:0004829);; Molecular Function: ATP binding (GO:0005524);; Cellular Component: cytoplasm (GO:0005737);; Biological Process: threonyl-tRNA aminoacylation (GO:0006435);;	K01868|0|fve:101306153|K01868 threonyl-tRNA synthetase [EC:6.1.1.3] | (RefSeq) threonine--tRNA ligase, mitochondrial-like	tRNA synthetase class II core domain (G, H, P, S and T);; Threonyl and Alanyl tRNA synthetase second additional domain	Threonine--tRNA ligase, mitochondrial 1 OS=Arabidopsis thaliana OX=3702 GN=THRRS PE=1 SV=3	PREDICTED: threonine--tRNA ligase, mitochondrial-like [Fragaria vesca subsp. vesca]
c270283.graph_c0	4.19	6.43	8.48	0.49	1.4	1.16	0.000160138	-2.02799	down	--	--	Leucine rich repeat N-terminal domain	Receptor-like protein 2 OS=Arabidopsis thaliana OX=3702 GN=RLP2 PE=2 SV=1	PREDICTED: receptor-like protein 2 [Fragaria vesca subsp. vesca]
c254072.graph_c0	0.78	0.53	0.29	5.57	5.53	5.67	1.19824e-17	3.05502	up	Molecular Function: catalytic activity (GO:0003824);;	--	--	--	hypothetical protein BC1G_10819 [Botrytis cinerea B05.10]
c262972.graph_c0	4.67	6.78	5.65	1.41	0.94	0.8	5.25337e-10	-2.2778	down	--	K08059|2.44019e-123|fve:101297358|K08059 interferon, gamma-inducible protein 30 | (RefSeq) gamma-interferon-inducible lysosomal thiol reductase-like	Gamma interferon inducible lysosomal thiol reductase (GILT)	--	PREDICTED: gamma-interferon-inducible lysosomal thiol reductase-like [Fragaria vesca subsp. vesca]
c270014.graph_c0	0	0	0	3.64	4.43	7.42	5.69817e-18	4.80844	up	--	--	--	--	hypothetical protein FLAG1_02213 [Fusarium langsethiae]
c242001.graph_c0	0	0	0	0.43	3.88	0.59	1.56454e-08	3.51882	up	--	--	Ezrin/radixin/moesin family;; FERM central domain;; FERM C-terminal PH-like domain;; FERM N-terminal domain	--	Unknown protein [Arabidopsis thaliana]
[truncated: 2,714 more rows]
