# Supplementary material for: Transcriptome Analysis Reveals Candidate Genes Involved in Gibberellin-Induced Fruit Development in Rosa roxburghii
Source: Plants (Basel). 2023 Sep 28;12(19):3425. doi: 10.3390/plants12193425 (PMC10575181; doi:10.3390/plants12193425)
Supplement: Supplementary file 1 [file plants-12-03425-s001.zip › Table S3.xlsx]

## Sheet: Table S3
	Table S3. Top GO enriched functions of DEGs between GA3- and non-treated of fruits.
	GO_classify1	GO_classify2	DEG Unigene	All Unigene
	cellular component	extracellular region	72	281
	cellular component	cell	966	7340
	cellular component	nucleoid	5	36
	cellular component	membrane	727	5665
	cellular component	virion	5	58
	cellular component	cell junction	8	166
	cellular component	membrane-enclosed lumen	64	555
	cellular component	macromolecular complex	364	2423
	cellular component	organelle	656	5252
	cellular component	extracellular region part	6	26
	cellular component	organelle part	351	2674
	cellular component	virion part	5	58
	cellular component	membrane part	561	4426
	cellular component	cell part	959	7294
	cellular component	symplast	8	166
	cellular component	supramolecular complex	10	89
	molecular function	transcription factor activity, protein binding	8	63
	molecular function	nucleic acid binding transcription factor activity	44	275
	molecular function	catalytic activity	948	7481
	molecular function	signal transducer activity	10	129
	molecular function	structural molecule activity	197	913
	molecular function	transporter activity	185	1115
	molecular function	binding	808	6975
	molecular function	electron carrier activity	19	143
	molecular function	antioxidant activity	32	133
	molecular function	metallochaperone activity	0	6
	molecular function	protein tag	2	8
	molecular function	translation regulator activity	0	1
	molecular function	nutrient reservoir activity	3	18
	molecular function	molecular transducer activity	3	57
	molecular function	molecular function regulator	31	189
	biological process	reproduction	39	346
	biological process	cell killing	3	5
	biological process	immune system process	2	37
	biological process	metabolic process	1077	8053
	biological process	cellular process	924	7411
	biological process	reproductive process	37	341
	biological process	biological adhesion	0	2
	biological process	signaling	59	540
	biological process	multicellular organismal process	17	454
	biological process	developmental process	38	533
	biological process	growth	11	91
	biological process	locomotion	0	6
	biological process	single-organism process	769	5325
	biological process	biological phase	1	4
	biological process	rhythmic process	0	2
	biological process	response to stimulus	189	1588
	biological process	localization	347	2212
	biological process	multi-organism process	34	228
	biological process	biological regulation	274	2280
	biological process	cellular component organization or biogenesis	244	1636
	biological process	detoxification	34	145
