# Supplementary material for: Transcriptome Analysis Reveals Candidate Genes Involved in Gibberellin-Induced Fruit Development in Rosa roxburghii
Source: Plants (Basel). 2023 Sep 28;12(19):3425. doi: 10.3390/plants12193425 (PMC10575181; doi:10.3390/plants12193425)
Supplement: Supplementary file 1 [file plants-12-03425-s001.zip › Table S4.xlsx]

## Sheet: Table S4
	Table S4. DEGs involved in primary metabolism of R. roxburghii fruits.
	Pathway	ID	Mock_rep1	Mock_rep2	Mock_rep3	GA3_rep1	GA3_rep2	GA3_rep3	Description	KEGG annotation
	glycolysis /gluconeogenesis pathway	c146359.graph_c0	0.34	2.56	0.54	0	0	0	dihydrolipoyl dehydrogenase	K00382|0|csl:COCSUDRAFT_67663|K00382 dihydrolipoamide dehydrogenase [EC:1.8.1.4] | (RefSeq) dihydrolipoamide dehydrogenase of glycine decarboxylase from pisum Sativum
		c146486.graph_c0	1.17	1.43	0.87	0	0.05	0.16	pyruvate dehydrogenase E1 component beta subunit	K00162|1.06463e-124|aly:ARALYDRAFT_331474|K00162 pyruvate dehydrogenase E1 component beta subunit [EC:1.2.4.1] | (RefSeq) pyruvate dehydrogenase E1 component beta subunit, mitochondrial
		c146923.graph_c0	0.24	1.47	0.55	0	0	0	aldehyde dehydrogenase	K00128|0|ath:AT3G48000|K00128 aldehyde dehydrogenase (NAD+) [EC:1.2.1.3] | (RefSeq) ALDH2B4; aldehyde dehydrogenase 2B4
		c147231.graph_c0	0	0	0.02	1.31	1.19	1.41	pyruvate dehydrogenase E1 component alpha subunit	K00161|3.35988e-122|cme:CYME_CMT256C|K00161 pyruvate dehydrogenase E1 component alpha subunit [EC:1.2.4.1] | (RefSeq) pyruvate dehydrogenase E1 alpha subunit, mitochondrial precursor
		c147492.graph_c0	0.57	5.36	0.63	0	0	0	aldehyde dehydrogenase family 7 member A1	K14085|0|sbi:SORBI_02g025790|K14085 aldehyde dehydrogenase family 7 member A1 [EC:1.2.1.31 1.2.1.8 1.2.1.3] | (RefSeq) SORBIDRAFT_02g025790, Sb02g025790; hypothetical protein
		c148877.graph_c0	0	0	0	2.04	1.26	1.53	triosephosphate isomerase	K01803|7.77743e-101|sbi:SORBI_03g006130|K01803 triosephosphate isomerase (TIM) [EC:5.3.1.1] | (RefSeq) SORBIDRAFT_03g006130, Sb03g006130; hypothetical protein
		c148889.graph_c0	0	0	0	0.75	2.42	1.76	2,3-bisphosphoglycerate-dependent phosphoglycerate mutase	K01834|5.29446e-66|cre:CHLREDRAFT_99328|K01834 2,3-bisphosphoglycerate-dependent phosphoglycerate mutase [EC:5.4.2.11] | (RefSeq) PGM5; phosphoglycerate mutase
		c149875.graph_c0	1.01	4.34	1.14	0	0	0	fructose-bisphosphate aldolase	K01623|1.0702e-145|csl:COCSUDRAFT_52754|K01623 fructose-bisphosphate aldolase, class I [EC:4.1.2.13] | (RefSeq) cytosolic aldolase
		c151105.graph_c0	2.19	3.2	4.13	0	0.04	0	aldehyde dehydrogenase	K00128|1.27042e-163|vvi:100267386|K00128 aldehyde dehydrogenase (NAD+) [EC:1.2.1.3] | (RefSeq) aldehyde dehydrogenase family 2 member B4, mitochondrial
		c192569.graph_c0	0.42	6.99	0.98	0	0	0	aldehyde dehydrogenase	K00128|0|gmx:100782019|K00128 aldehyde dehydrogenase (NAD+) [EC:1.2.1.3] | (RefSeq) aldehyde dehydrogenase family 2 member B7, mitochondrial
		c211072.graph_c0	2.49	2.14	1.42	0.27	0.42	0.11	hexokinase	K00844|8.62532e-80|csv:101208701|K00844 hexokinase [EC:2.7.1.1] | (RefSeq) hexokinase-3
		c211538.graph_c0	1.94	2.9	3.99	0	0	0	hexokinase	K00844|6.36613e-43|sbi:SORBI_09g026080|K00844 hexokinase [EC:2.7.1.1] | (RefSeq) SORBIDRAFT_09g026080, Sb09g026080; hypothetical protein
		c213571.graph_c0	2.08	2.53	2.24	0.38	0.2	0.07	triosephosphate isomerase	K01803|5.26006e-99|sbi:SORBI_03g006130|K01803 triosephosphate isomerase (TIM) [EC:5.3.1.1] | (RefSeq) SORBIDRAFT_03g006130, Sb03g006130; hypothetical protein
		c214993.graph_c0	3.18	4.46	4.47	0.09	0.24	0.09	aldehyde dehydrogenase	K00128|0|bdi:100833155|K00128 aldehyde dehydrogenase (NAD+) [EC:1.2.1.3] | (RefSeq) aldehyde dehydrogenase family 2 member B7, mitochondrial-like
		c216159.graph_c0	0.06	0.04	0	6.64	7.07	6.71	alcohol dehydrogenase class-3	K00121|0|smo:SELMODRAFT_118490|K00121 S-(hydroxymethyl)glutathione dehydrogenase / alcohol dehydrogenase [EC:1.1.1.284 1.1.1.1] | (RefSeq) hypothetical protein
		c221180.graph_c0	0.39	1.99	0.48	0	0	0	pyruvate kinase	K00873|1.52922e-107|ccp:CHC_T00008652001|K00873 pyruvate kinase [EC:2.7.1.40] | (RefSeq) pyruvate kinase I
		c236961.graph_c3	9	6.74	5.32	1.28	1.33	1.44	pyruvate decarboxylase 2	K01568|4.60036e-149|cmo:103497061|K01568 pyruvate decarboxylase [EC:4.1.1.1] | (RefSeq) pyruvate decarboxylase 2-like
		c243787.graph_c0	0	0.07	0.1	13.3	15.97	13.53	phosphoenolpyruvate carboxykinase	K01610|9.29535e-20|fve:101299905|K01610 phosphoenolpyruvate carboxykinase (ATP) [EC:4.1.1.49] | (RefSeq) phosphoenolpyruvate carboxykinase [ATP]-like
		c244354.graph_c0	0	0	0	1.33	2.15	1.05	phosphoglycerate kinase	K00927|8.3516e-175|ccp:CHC_T00009179001|K00927 phosphoglycerate kinase [EC:2.7.2.3] | (RefSeq) phosphoglycerate kinase
		c250116.graph_c0	3.17	2.03	2.4	0.18	0.4	0.09	alcohol dehydrogenase class-3	K00121|1.92022e-180|smo:SELMODRAFT_118490|K00121 S-(hydroxymethyl)glutathione dehydrogenase / alcohol dehydrogenase [EC:1.1.1.284 1.1.1.1] | (RefSeq) hypothetical protein
		c250252.graph_c0	0.08	0	0	3.05	3.23	2.71	pyruvate kinase	K00873|6.11764e-144|ccp:CHC_T00008652001|K00873 pyruvate kinase [EC:2.7.1.40] | (RefSeq) pyruvate kinase I
		c252200.graph_c0	3.77	13.3	3.21	0	0	0	glyceraldehyde-3-phosphate dehydrogenase 2	K00134|5.54545e-72|vra:106762480|K00134 glyceraldehyde 3-phosphate dehydrogenase [EC:1.2.1.12] | (RefSeq) glyceraldehyde-3-phosphate dehydrogenase GAPCP1, chloroplastic-like
		c252200.graph_c1	2.11	13.98	2.45	0	0	0	glyceraldehyde-3-phosphate dehydrogenase	K00134|2.50622e-75|ccp:CHC_T00009523001|K00134 glyceraldehyde 3-phosphate dehydrogenase [EC:1.2.1.12] | (RefSeq) glyceraldehyde 3-phosphate dehydrogenase
		c253845.graph_c0	1.21	1.46	1.17	0.14	0.03	0	phosphoglucomutase	K01835|0|eus:EUTSA_v10012968mg|K01835 phosphoglucomutase [EC:5.4.2.2] | (RefSeq) hypothetical protein
		c254488.graph_c0	1.62	1.25	0.96	0.09	0.05	0.18	glucose-6-phosphate 1-epimerase	K01792|1.16693e-40|ppp:PHYPADRAFT_110541|K01792 glucose-6-phosphate 1-epimerase [EC:5.1.3.15] | (RefSeq) hypothetical protein
		c254658.graph_c0	0	0	0.02	3.95	3.64	2.32	aldehyde dehydrogenase	K00128|0|sot:102588058|K00128 aldehyde dehydrogenase (NAD+) [EC:1.2.1.3] | (RefSeq) aldehyde dehydrogenase family 2 member B7, mitochondrial-like
		c256852.graph_c0	1.85	1.67	2.71	0	0	0.34	acetyl-CoA synthetase	K01895|1.68501e-07|apro:F751_3002|K01895 acetyl-CoA synthetase [EC:6.2.1.1] | (RefSeq) Acetyl-coenzyme A synthetase
		c256852.graph_c1	0.73	1.31	0.89	0.08	0.14	0.11	acetyl-CoA synthetase	K01895|0|bvg:104897088|K01895 acetyl-CoA synthetase [EC:6.2.1.1] | (RefSeq) acetyl-coenzyme A synthetase, chloroplastic/glyoxysomal
		c256947.graph_c0	0	0.08	0.04	2.77	2.88	2.28	pyruvate dehydrogenase E1 component beta subunit	K00162|7.73839e-147|ccp:CHC_T00008442001|K00162 pyruvate dehydrogenase E1 component beta subunit [EC:1.2.4.1] | (RefSeq) hypothetical protein
		c256980.graph_c0	1.49	1.49	1.52	0	0.08	0.08	aldose 1-epimerase protein	K01785|4.7173e-23|ppp:PHYPADRAFT_217391|K01785 aldose 1-epimerase [EC:5.1.3.3] | (RefSeq) hypothetical protein
		c257608.graph_c0	1.78	1.42	1.08	0	0.03	0.06	phosphoenolpyruvate carboxykinase	K01610|0|sind:105177864|K01610 phosphoenolpyruvate carboxykinase (ATP) [EC:4.1.1.49] | (RefSeq) phosphoenolpyruvate carboxykinase [ATP]-like
		c259297.graph_c1	1.41	0.97	0.65	0.04	0.09	0.23	aldehyde dehydrogenase	K00128|1.96841e-144|rcu:8282568|K00128 aldehyde dehydrogenase (NAD+) [EC:1.2.1.3] | (RefSeq) aldehyde dehydrogenase family 2 member B7, mitochondrial
		c259928.graph_c0	0	0.04	0	0.8	1.36	1.55	aldose 1-epimerase protein	K01785|3.82336e-75|pop:POPTR_0017s02950g|K01785 aldose 1-epimerase [EC:5.1.3.3] | (RefSeq) hypothetical protein
		c260848.graph_c1	1.64	1.39	1.68	0.11	0.37	0.12	pyruvate decarboxylase 3	K01568|3.85643e-87|smo:SELMODRAFT_157772|K01568 pyruvate decarboxylase [EC:4.1.1.1] | (RefSeq) hypothetical protein
		c261140.graph_c0	1.96	1.54	1.48	0	0.24	0.12	inositol-polyphosphate phosphatase	K03103|6.66981e-09|bvg:104905971|K03103 multiple inositol-polyphosphate phosphatase / 2,3-bisphosphoglycerate 3-phosphatase [EC:3.1.3.62 3.1.3.80] | (RefSeq) multiple inositol polyphosphate phosphatase 1
		c262546.graph_c0	2.81	2.74	3.37	0.26	0.82	0.2	enolase protein	K01689|0|mpp:MICPUCDRAFT_43957|K01689 enolase [EC:4.2.1.11] | (RefSeq) hypothetical protein
		c262638.graph_c0	0	0	0	3.46	3.92	3.22	glucose-6-phosphate isomerase protein	K01810|1.25595e-150|ccp:CHC_T00009370001|K01810 glucose-6-phosphate isomerase [EC:5.3.1.9] | (RefSeq) glucose-6-phosphate isomerase
		c262916.graph_c0	1.71	1.6	1.4	0.09	0.23	0.23	pyruvate kinase	K00873|1.40326e-134|gsl:Gasu_52590|K00873 pyruvate kinase [EC:2.7.1.40] | (RefSeq) pyruvate kinase
		c263652.graph_c0	0	0	0.05	8.8	11.14	9.95	fructose-bisphosphate aldolase	K01623|7.15314e-142|csl:COCSUDRAFT_52754|K01623 fructose-bisphosphate aldolase, class I [EC:4.1.2.13] | (RefSeq) cytosolic aldolase
		c264233.graph_c0	1.95	2.3	1.3	0.22	0.43	0.16	glucose-6-phosphate isomerase protein	K01810|1.46335e-150|ppp:PHYPADRAFT_145746|K01810 glucose-6-phosphate isomerase [EC:5.3.1.9] | (RefSeq) hypothetical protein
		c264672.graph_c0	0	0	0	2.62	3.1	3.27	fructose-bisphosphate aldolase	K01623|5.19939e-125|egu:105059022|K01623 fructose-bisphosphate aldolase, class I [EC:4.1.2.13] | (RefSeq) fructose-bisphosphate aldolase 1, cytoplasmic
		c265626.graph_c0	6.77	6.41	4.68	0.84	0	0.46	glyceraldehyde 3-phosphate dehydrogenase	K00134|5.94891e-50|thj:104808134|K00134 glyceraldehyde 3-phosphate dehydrogenase [EC:1.2.1.12] | (RefSeq) glyceraldehyde-3-phosphate dehydrogenase GAPCP2, chloroplastic
		c265626.graph_c1	3.16	5.45	3.62	0.61	0.92	0.9	glyceraldehyde 3-phosphate dehydrogenase	K00134|1.71296e-120|aip:107605051|K00134 glyceraldehyde 3-phosphate dehydrogenase [EC:1.2.1.12] | (RefSeq) glyceraldehyde-3-phosphate dehydrogenase, cytosolic
		c266210.graph_c0	2.38	2.3	5.3	22.51	25.63	23.21	glyceraldehyde-3-phosphate dehydrogenase	K00134|1.3591e-158|bdi:100838646|K00134 glyceraldehyde 3-phosphate dehydrogenase [EC:1.2.1.12] | (RefSeq) glyceraldehyde-3-phosphate dehydrogenase GAPCP2, chloroplastic-like
		c267968.graph_c0	3.49	5.27	3.61	0.32	1.05	0.26	phosphoenolpyruvate carboxykinase	K01610|0|cvr:CHLNCDRAFT_56532|K01610 phosphoenolpyruvate carboxykinase (ATP) [EC:4.1.1.49] | (RefSeq) hypothetical protein
		c268182.graph_c0	0.11	0.12	0	4.93	5.32	6.08	dihydrolipoyl dehydrogenase	K00382|4.56206e-174|gsl:Gasu_15110|K00382 dihydrolipoamide dehydrogenase [EC:1.8.1.4] | (RefSeq) dihydrolipoamide dehydrogenase
		c268538.graph_c0	0	0	0	5.67	9.71	10.29	phosphoenolpyruvate carboxykinase	K01610|7.16599e-44|egr:104418395|K01610 phosphoenolpyruvate carboxykinase (ATP) [EC:4.1.1.49] | (RefSeq) phosphoenolpyruvate carboxykinase [ATP]
		c268763.graph_c0	4.14	6.2	3.6	0	0.18	0	aldehyde dehydrogenase	K00128|6.89458e-115|sot:102588058|K00128 aldehyde dehydrogenase (NAD+) [EC:1.2.1.3] | (RefSeq) aldehyde dehydrogenase family 2 member B7, mitochondrial-like
		c268946.graph_c0	3.95	3.92	1.75	0	0	0	aldehyde dehydrogenase	K00128|6.31051e-103|sot:102588058|K00128 aldehyde dehydrogenase (NAD+) [EC:1.2.1.3] | (RefSeq) aldehyde dehydrogenase family 2 member B7, mitochondrial-like
		c269662.graph_c1	3.55	3.77	2.04	0.22	0.32	0.23	phosphoenolpyruvate carboxykinase	K01610|0|cvr:CHLNCDRAFT_56532|K01610 phosphoenolpyruvate carboxykinase (ATP) [EC:4.1.1.49] | (RefSeq) hypothetical protein
		c271612.graph_c0	0	0	0	0.81	2.71	1.34	aldehyde dehydrogenase	K00128|1.20358e-81|egr:104419281|K00128 aldehyde dehydrogenase (NAD+) [EC:1.2.1.3] | (RefSeq) aldehyde dehydrogenase family 2 member B4, mitochondrial
		c273496.graph_c0	0.68	1.58	0.54	0	0	0	2,3-bisphosphoglycerate-dependent phosphoglycerate mutase	K01834|1.42535e-65|cre:CHLREDRAFT_99328|K01834 2,3-bisphosphoglycerate-dependent phosphoglycerate mutase [EC:5.4.2.11] | (RefSeq) PGM5; phosphoglycerate mutase
	citrate cycle pathway	c146359.graph_c0	0.34	2.56	0.54	0	0	0	dihydrolipoyl dehydrogenase	K00382|0|csl:COCSUDRAFT_67663|K00382 dihydrolipoamide dehydrogenase [EC:1.8.1.4] | (RefSeq) dihydrolipoamide dehydrogenase of glycine decarboxylase from pisum Sativum
		c146486.graph_c0	1.17	1.43	0.87	0	0.05	0.16	pyruvate dehydrogenase E1 component beta subunit	K00162|1.06463e-124|aly:ARALYDRAFT_331474|K00162 pyruvate dehydrogenase E1 component beta subunit [EC:1.2.4.1] | (RefSeq) pyruvate dehydrogenase E1 component beta subunit, mitochondrial
		c147231.graph_c0	0	0	0.02	1.31	1.19	1.41	pyruvate dehydrogenase E1 component alpha subunit	K00161|3.35988e-122|cme:CYME_CMT256C|K00161 pyruvate dehydrogenase E1 component alpha subunit [EC:1.2.4.1] | (RefSeq) pyruvate dehydrogenase E1 alpha subunit, mitochondrial precursor
		c147556.graph_c0	0.38	5.53	0.9	0	0	0	malate dehydrogenase	K00025|1.71546e-105|gmx:100811402|K00025 malate dehydrogenase [EC:1.1.1.37] | (RefSeq) malate dehydrogenase, cytoplasmic-like
		c148602.graph_c0	0.45	2.88	0.58	0	0	0	malate dehydrogenase	K00026|5.83084e-131|mis:MICPUN_96518|K00026 malate dehydrogenase [EC:1.1.1.37] | (RefSeq) nad-dependent malate dehydrogenase
		c150822.graph_c0	0.51	1.42	0.12	0	0	0	isocitrate dehydrogenase NAD-dependent subunit 1	K00030|1.41626e-105|vvi:100242228|K00030 isocitrate dehydrogenase (NAD+) [EC:1.1.1.41] | (RefSeq) isocitrate dehydrogenase [NAD] regulatory subunit 1, mitochondrial
		c212874.graph_c0	0.93	6.65	1.34	0	0	0	isocitrate dehydrogenase 1	K00031|0|sita:101783737|K00031 isocitrate dehydrogenase [EC:1.1.1.42] | (RefSeq) isocitrate dehydrogenase [NADP]
		c216701.graph_c0	0.04	0	0	1.11	0.9	1.31	isocitrate dehydrogenase, NAD-dependent	K00030|4.95239e-137|csl:COCSUDRAFT_65965|K00030 isocitrate dehydrogenase (NAD+) [EC:1.1.1.41] | (RefSeq) isocitrate dehydrogenase, NAD-dependent
		c218456.graph_c0	0.42	1.92	0.56	0	0	0	2-oxoglutarate e1 subunit	K00164|0|bvg:104904371|K00164 2-oxoglutarate dehydrogenase E1 component [EC:1.2.4.2] | (RefSeq) 2-oxoglutarate dehydrogenase, mitochondrial-like
		c219380.graph_c0	1.14	1.97	0.47	0	0	0.08	citrate synthase	K01647|6.98089e-137|ppp:PHYPADRAFT_140151|K01647 citrate synthase [EC:2.3.3.1] | (RefSeq) hypothetical protein
		c221736.graph_c0	0.75	1.69	0.92	0	0	0	citrate synthase	K01647|5.81354e-78|ppp:PHYPADRAFT_140151|K01647 citrate synthase [EC:2.3.3.1] | (RefSeq) hypothetical protein
		c236320.graph_c1	0.24	1.51	0.16	0	0	0	pyruvate carboxylase	K01958|0|vcn:VOLCADRAFT_102707|K01958 pyruvate carboxylase [EC:6.4.1.1] | (RefSeq) pyc1; pyruvate carboxylase
		c239432.graph_c1	0	0	0.1	1.96	1.48	0.93	pyruvate dehydrogenase E1 component alpha subunit	K00235|5.44161e-114|thj:104805354|K00235 c[EC:1.3.5.1] | (RefSeq) succinate dehydrogenase [ubiquinone] iron-sulfur subunit 2, mitochondrial
		c242385.graph_c0	0.37	3.37	0.62	0	0	0	aconitate hydratase	K01681|0|cme:CYME_CMT561C|K01681 aconitate hydratase [EC:4.2.1.3] | (RefSeq) aconitate hydratase
		c242535.graph_c0	0	0.06	0	1.22	1.69	0.89	isocitrate dehydrogenase, NAD-dependent	K00030|6.83479e-96|sbi:SORBI_04g024840|K00030 isocitrate dehydrogenase (NAD+) [EC:1.1.1.41] | (RefSeq) SORBIDRAFT_04g024840, Sb04g024840; hypothetical protein
		c243530.graph_c0	1.01	2.11	3.36	0	0	0	malate dehydrogenase	K00026|1.26138e-106|bpg:Bathy05g02380|K00026 malate dehydrogenase [EC:1.1.1.37] | (RefSeq) hypothetical protein
		c243787.graph_c0	0	0.07	0.1	13.3	15.97	13.53	phosphoenolpyruvate carboxykinase	K01610|9.29535e-20|fve:101299905|K01610 phosphoenolpyruvate carboxykinase (ATP) [EC:4.1.1.49] | (RefSeq) phosphoenolpyruvate carboxykinase [ATP]-like
		c248336.graph_c0	0.05	0.04	0	1.26	1.83	1.53	succinyl-CoA synthetase	K01899|1.62686e-116|ccp:CHC_T00009212001|K01899 succinyl-CoA synthetase alpha subunit [EC:6.2.1.4 6.2.1.5] | (RefSeq) succinyl-CoA synthetase alpha chain
		c250308.graph_c0	0	0	0	0.77	1.94	1.41	malate dehydrogenase	K00026|1.46301e-35|bpg:Bathy05g02380|K00026 malate dehydrogenase [EC:1.1.1.37] | (RefSeq) hypothetical protein
		c251661.graph_c0	0.04	0.08	0.06	4.64	5.73	4.89	malate dehydrogenase	K00026|3.49827e-119|csl:COCSUDRAFT_14794|K00026 malate dehydrogenase [EC:1.1.1.37] | (RefSeq) malate dehydrogenase
		c251919.graph_c1	0.38	2.76	0.37	0	0	0	aconitate hydratase	K01681|0|csv:101221392|K01681 aconitate hydratase [EC:4.2.1.3] | (RefSeq) aconitate hydratase, cytoplasmic
		c252288.graph_c0	0.14	0	0	1.76	2.51	1.42	isocitrate dehydrogenase 1	K00031|0|obr:102707215|K00031 isocitrate dehydrogenase [EC:1.1.1.42] | (RefSeq) isocitrate dehydrogenase [NADP]
		c256733.graph_c0	1.99	2.15	1.06	0.15	0.06	0.13	malate dehydrogenase	K00026|3.75693e-109|bpg:Bathy05g02380|K00026 malate dehydrogenase [EC:1.1.1.37] | (RefSeq) hypothetical protein
		c256947.graph_c0	0	0.08	0.04	2.77	2.88	2.28	pyruvate dehydrogenase E1 component beta subunit	K00162|7.73839e-147|ccp:CHC_T00008442001|K00162 pyruvate dehydrogenase E1 component beta subunit [EC:1.2.4.1] | (RefSeq) hypothetical protein
		c257608.graph_c0	1.78	1.42	1.08	0	0.03	0.06	phosphoenolpyruvate carboxykinase	K01610|0|sind:105177864|K01610 phosphoenolpyruvate carboxykinase (ATP) [EC:4.1.1.49] | (RefSeq) phosphoenolpyruvate carboxykinase [ATP]-like
		c257835.graph_c0	2.36	2.33	2.06	0.31	0.46	0.33	malate dehydrogenase	K00026|2.9347e-108|csl:COCSUDRAFT_22460|K00026 malate dehydrogenase [EC:1.1.1.37] | (RefSeq) malate dehydrogenase
		c258000.graph_c0	0	0.04	0.06	3.42	4.79	2.97	citrate synthase	K01647|0|ppp:PHYPADRAFT_140151|K01647 citrate synthase [EC:2.3.3.1] | (RefSeq) hypothetical protein
		c260407.graph_c0	1.01	1.03	1.51	0	0.13	0.1	ATP citrate (pro-S)-lyase	K01648|0|eus:EUTSA_v10020323mg|K01648 ATP citrate (pro-S)-lyase [EC:2.3.3.8] | (RefSeq) hypothetical protein
		c262258.graph_c0	2.2	2.88	3.53	0.1	0.41	0.05	pyruvate carboxylase	K01958|0|bpg:Bathy04g00980|K01958 pyruvate carboxylase [EC:6.4.1.1] | (RefSeq) pyruvate carboxylase
		c263028.graph_c0	1.01	1.12	1.83	0	0	0	ATP citrate (pro-S)-lyase	K01648|7.43946e-39|ppp:PHYPADRAFT_179458|K01648 ATP citrate (pro-S)-lyase [EC:2.3.3.8] | (RefSeq) hypothetical protein
		c263385.graph_c0	0	0.05	0.14	4.52	5	3.11	malate dehydrogenase	K00025|2.61279e-123|smo:SELMODRAFT_271992|K00025 malate dehydrogenase [EC:1.1.1.37] | (RefSeq) hypothetical protein
		c264471.graph_c0	2.89	3.05	2.7	1.47	0.27	0.16	ATP citrate (pro-S)-lyase	K01648|6.53166e-103|obr:102700290|K01648 ATP citrate (pro-S)-lyase [EC:2.3.3.8] | (RefSeq) ATP-citrate synthase alpha chain protein 3
		c265766.graph_c0	0.05	0.05	0.04	2.2	2.85	2.9	aconitate hydratase	K01681|0|cme:CYME_CMT561C|K01681 aconitate hydratase [EC:4.2.1.3] | (RefSeq) aconitate hydratase
		c266266.graph_c0	9.45	10.13	6.55	0.15	0.71	0.28	aconitate hydratase	K01681|0|ccp:CHC_T00008781001|K01681 aconitate hydratase [EC:4.2.1.3] | (RefSeq) Aconitate hydratase, mitochondrial
		c266776.graph_c0	0.07	0.11	0.06	2.03	2.8	2.13	dehydrogenase complex E2 component	K00658|1.34984e-107|mis:MICPUN_104943|K00658 2-oxoglutarate dehydrogenase E2 component (dihydrolipoamide succinyltransferase) [EC:2.3.1.61] | (RefSeq) DLST; dihydrolipoyllysine-residue succinyltransferase
		c267320.graph_c0	0	0.07	0.02	7.08	9.58	4.59	ATP citrate (pro-S)-lyase	K01648|0|smo:SELMODRAFT_270523|K01648 ATP citrate (pro-S)-lyase [EC:2.3.3.8] | (RefSeq) hypothetical protein
		c267705.graph_c0	0.04	0	0.05	1.97	1.57	0.79	pyruvate carboxylase	K01958|0|mis:MICPUN_96455|K01958 pyruvate carboxylase [EC:6.4.1.1] | (RefSeq) PYC; pyruvate carboyxlase
		c267968.graph_c0	3.49	5.27	3.61	0.32	1.05	0.26	phosphoenolpyruvate carboxykinase	K01610|0|cvr:CHLNCDRAFT_56532|K01610 phosphoenolpyruvate carboxykinase (ATP) [EC:4.1.1.49] | (RefSeq) hypothetical protein
		c268182.graph_c0	0.11	0.12	0	4.93	5.32	6.08	dihydrolipoyl dehydrogenase	K00382|4.56206e-174|gsl:Gasu_15110|K00382 dihydrolipoamide dehydrogenase [EC:1.8.1.4] | (RefSeq) dihydrolipoamide dehydrogenase
		c268538.graph_c0	0	0	0	5.67	9.71	10.29	phosphoenolpyruvate carboxykinase	K01610|7.16599e-44|egr:104418395|K01610 phosphoenolpyruvate carboxykinase (ATP) [EC:4.1.1.49] | (RefSeq) phosphoenolpyruvate carboxykinase [ATP]
		c269662.graph_c1	3.55	3.77	2.04	0.22	0.32	0.23	phosphoenolpyruvate carboxykinase	K01610|0|cvr:CHLNCDRAFT_56532|K01610 phosphoenolpyruvate carboxykinase (ATP) [EC:4.1.1.49] | (RefSeq) hypothetical protein
		c271768.graph_c0	0	0	0	2.41	1.75	2.96	succinate dehydrogenase (ubiquinone)	K00236|1.41494e-12|ppp:PhpafMp15|K00236 succinate dehydrogenase (ubiquinone) cytochrome b560 subunit | (RefSeq) sdh3; succinate dehydrogenase subunit 3
		c273179.graph_c0	0.18	1.48	0.53	0	0	0	ATP citrate (pro-S)-lyase	K01648|5.47935e-83|atr:18431257|K01648 ATP citrate (pro-S)-lyase [EC:2.3.3.8] | (RefSeq) ATP-citrate synthase beta chain protein 2
		c274151.graph_c0	0.15	1.36	0.4	0	0	0	dehydrogenase complex E2 component	K00658|4.2239e-105|mis:MICPUN_104943|K00658 2-oxoglutarate dehydrogenase E2 component (dihydrolipoamide succinyltransferase) [EC:2.3.1.61] | (RefSeq) DLST; dihydrolipoyllysine-residue succinyltransferase
	pentose phosphate pathway	c271121.graph_c0	0	0	0.05	1.43	2.1	1.34	6-phosphogluconate dehydrogenase	K00033|0|gsl:Gasu_15770|K00033 6-phosphogluconate dehydrogenase [EC:1.1.1.44 1.1.1.343] | (RefSeq) 6-phosphogluconate dehydrogenase
		c259466.graph_c0	1.7	1.87	1.88	0	0	0	glucose-6-phosphate 1-dehydrogenase	K00036|8.54988e-177|ppp:PHYPADRAFT_110277|K00036 glucose-6-phosphate 1-dehydrogenase [EC:1.1.1.49 1.1.1.363] | (RefSeq) hypothetical protein
		c274186.graph_c0	0.39	1.65	0.36	0	0	0	transketolase	K00615|4.89714e-39|bdi:100837200|K00615 transketolase [EC:2.2.1.1] | (RefSeq) transketolase, chloroplastic
		c265150.graph_c0	0.04	0.14	0.1	11.41	14.75	8.75	transketolase	K00615|7.86613e-39|vcn:VOLCADRAFT_75893|K00615 transketolase [EC:2.2.1.1] | (RefSeq) hypothetical protein
		c255804.graph_c0	0.51	0.96	0.39	4.68	5.32	3.72	transketolase	K00616|1.74915e-110|gsl:Gasu_24580|K00616 transaldolase [EC:2.2.1.2] | (RefSeq) transaldolase
		c261023.graph_c0	0.11	0	0	5.49	4.77	4.43	transaldolase	K00616|3.53312e-78|gsl:Gasu_24580|K00616 transaldolase [EC:2.2.1.2] | (RefSeq) transaldolase
		c265908.graph_c0	0	0	0	1.61	1.37	0.59	transaldolase	K00616|4.80348e-64|ccp:CHC_T00000120001|K00616 transaldolase [EC:2.2.1.2] | (RefSeq) hypothetical protein
		c204111.graph_c0	0	0	0.04	3.21	3.12	3.14	transaldolase	K00616|7.0751e-107|gsl:Gasu_24580|K00616 transaldolase [EC:2.2.1.2] | (RefSeq) transaldolase
		c242864.graph_c0	0	0	0	3.02	1.7	1.34	ribose-phosphate pyrophosphokinase 3	K00948|3.12945e-49|eus:EUTSA_v10016745mg|K00948 ribose-phosphate pyrophosphokinase [EC:2.7.6.1] | (RefSeq) hypothetical protein
		c149875.graph_c0	1.01	4.34	1.14	0	0	0	Fructose-bisphosphate aldolase A	K01623|1.0702e-145|csl:COCSUDRAFT_52754|K01623 fructose-bisphosphate aldolase, class I [EC:4.1.2.13] | (RefSeq) cytosolic aldolase
		c264672.graph_c0	2.62	3.1	3.27	0	0	0	Fructose-bisphosphate aldolase A	K01623|5.19939e-125|egu:105059022|K01623 fructose-bisphosphate aldolase, class I [EC:4.1.2.13] | (RefSeq) fructose-bisphosphate aldolase 1, cytoplasmic
		c263652.graph_c0	8.8	11.14	9.95	0	0	0	Fructose-bisphosphate aldolase A	K01623|7.15314e-142|csl:COCSUDRAFT_52754|K01623 fructose-bisphosphate aldolase, class I [EC:4.1.2.13] | (RefSeq) cytosolic aldolase
		c262638.graph_c0	3.46	3.92	3.22	0	0	0	glucose-6-phosphate isomerase	K01810|1.25595e-150|ccp:CHC_T00009370001|K01810 glucose-6-phosphate isomerase [EC:5.3.1.9] | (RefSeq) glucose-6-phosphate isomerase
		c264233.graph_c0	1.95	2.3	1.3	0.22	0.43	0.16	glucose-6-phosphate isomerase	K01810|1.46335e-150|ppp:PHYPADRAFT_145746|K01810 glucose-6-phosphate isomerase [EC:5.3.1.9] | (RefSeq) hypothetical protein
		c253845.graph_c0	1.21	1.46	1.17	0.14	0.03	0	phosphoglucomutase	K01835|0|eus:EUTSA_v10012968mg|K01835 phosphoglucomutase [EC:5.4.2.2] | (RefSeq) hypothetical protein
