# Supplementary material for: Transcriptome Analysis Reveals Candidate Genes Involved in Gibberellin-Induced Fruit Development in Rosa roxburghii
Source: Plants (Basel). 2023 Sep 28;12(19):3425. doi: 10.3390/plants12193425 (PMC10575181; doi:10.3390/plants12193425)
Supplement: Supplementary file 1 [file plants-12-03425-s001.zip › Table S5.xlsx]

## Sheet: Table S5
	Table S5. DEGs associated with ascorbate metabolism of R. roxburghii fruits.
	ID	Mock_rep1	Mock_rep2	Mock_rep3	GA3_rep1	GA3_rep2	GA3_rep3	Description	KEGG annotation
	c218703.graph_c0	30.07	32.38	26.25	141.1	138.78	148.74	UDP-glucose 6-dehydrogenase 5	K00012|0|fve:101292899|K00012 UDPglucose 6-dehydrogenase [EC:1.1.1.22] | (RefSeq) UDP-glucose 6-dehydrogenase 5
	c146923.graph_c0	0.24	1.47	0.55	0	0	0	Aldehyde dehydrogenase	K00128|0|ath:AT3G48000|K00128 aldehyde dehydrogenase (NAD+) [EC:1.2.1.3] | (RefSeq) ALDH2B4; aldehyde dehydrogenase 2B4
	c214993.graph_c0	3.18	4.46	4.47	0.09	0.24	0.09	Aldehyde dehydrogenase	K00128|0|bdi:100833155|K00128 aldehyde dehydrogenase (NAD+) [EC:1.2.1.3] | (RefSeq) aldehyde dehydrogenase family 2 member B7, mitochondrial-like
	c192569.graph_c0	0.42	6.99	0.98	0	0	0	Aldehyde dehydrogenase	K00128|0|gmx:100782019|K00128 aldehyde dehydrogenase (NAD+) [EC:1.2.1.3] | (RefSeq) aldehyde dehydrogenase family 2 member B7, mitochondrial
	c254658.graph_c0	0	0	0.02	3.95	3.64	2.32	Aldehyde dehydrogenase	K00128|0|sot:102588058|K00128 aldehyde dehydrogenase (NAD+) [EC:1.2.1.3] | (RefSeq) aldehyde dehydrogenase family 2 member B7, mitochondrial-like
	c271612.graph_c0	0	0	0	0.81	2.71	1.34	Aldehyde dehydrogenase	K00128|1.20358e-81|egr:104419281|K00128 aldehyde dehydrogenase (NAD+) [EC:1.2.1.3] | (RefSeq) aldehyde dehydrogenase family 2 member B4, mitochondrial
	c151105.graph_c0	2.19	3.2	4.13	0	0.04	0	Aldehyde dehydrogenase	K00128|1.27042e-163|vvi:100267386|K00128 aldehyde dehydrogenase (NAD+) [EC:1.2.1.3] | (RefSeq) aldehyde dehydrogenase family 2 member B4, mitochondrial
	c259297.graph_c1	1.41	0.97	0.65	0.04	0.09	0.23	Aldehyde dehydrogenase	K00128|1.96841e-144|rcu:8282568|K00128 aldehyde dehydrogenase (NAD+) [EC:1.2.1.3] | (RefSeq) aldehyde dehydrogenase family 2 member B7, mitochondrial
	c268946.graph_c0	3.95	3.92	1.75	0	0	0	Aldehyde dehydrogenase	K00128|6.31051e-103|sot:102588058|K00128 aldehyde dehydrogenase (NAD+) [EC:1.2.1.3] | (RefSeq) aldehyde dehydrogenase family 2 member B7, mitochondrial-like
	c268763.graph_c0	4.14	6.2	3.6	0	0.18	0	Aldehyde dehydrogenase	K00128|6.89458e-115|sot:102588058|K00128 aldehyde dehydrogenase (NAD+) [EC:1.2.1.3] | (RefSeq) aldehyde dehydrogenase family 2 member B7, mitochondrial-like
	c236909.graph_c0	1.39	1	0.3	0.04	0	0.09	L-ascorbate oxidase	K00423|1.20757e-44|ath:AT5G21100|K00423 L-ascorbate oxidase [EC:1.10.3.3] | (RefSeq) Plant L-ascorbate oxidase
	c148724.graph_c0	1.06	1.72	2.37	0	0	0	L-ascorbate oxidase	K00423|1.42062e-58|csv:101217209|K00423 L-ascorbate oxidase [EC:1.10.3.3] | (RefSeq) L-ascorbate oxidase-like
	c253039.graph_c0	1.15	1.54	1.65	0	0.12	0	L-ascorbate oxidase	K00423|1.65935e-25|smo:SELMODRAFT_104957|K00423 L-ascorbate oxidase [EC:1.10.3.3] | (RefSeq) hypothetical protein
	c259196.graph_c0	13	15.28	13.2	56.42	60.03	61.35	inositol oxygenase	K00469|0|fve:101304030|K00469 inositol oxygenase [EC:1.13.99.1] | (RefSeq) inositol oxygenase 4
	c268025.graph_c0	0	0	0	22.49	22.78	18.24	inositol oxygenase	K00469|2.71159e-79|egr:104436537|K00469 inositol oxygenase [EC:1.13.99.1] | (RefSeq) MIOX; myo-inositol oxygenase
	c257102.graph_c0	1.31	1.58	1.42	0.06	0.06	0	monodehydroascorbate reductase (NADH)	K08232|2.13994e-33|csl:COCSUDRAFT_22455|K08232 monodehydroascorbate reductase (NADH) [EC:1.6.5.4] | (RefSeq) monodehydroascorbate reductase I
	c147492.graph_c0	0.57	5.36	0.63	0	0	0	aldehyde dehydrogenase	K14085|0|sbi:SORBI_02g025790|K14085 aldehyde dehydrogenase family 7 member A1 [EC:1.2.1.31 1.2.1.8 1.2.1.3] | (RefSeq) SORBIDRAFT_02g025790, Sb02g025790; hypothetical protein
