# Supplementary material for: Transcriptome Analysis Reveals Candidate Genes Involved in Gibberellin-Induced Fruit Development in Rosa roxburghii
Source: Plants (Basel). 2023 Sep 28;12(19):3425. doi: 10.3390/plants12193425 (PMC10575181; doi:10.3390/plants12193425)
Supplement: Supplementary file 1 [file plants-12-03425-s001.zip › Table S6.xlsx]

## Sheet: Table S6
		Table S6. DEGs implicated in endogenous hormone signaling pathway of R. roxburghii fruits.
	Pathway	ID	Mock_rep1	Mock_rep2	Mock_rep3	GA3_rep1	GA3_rep2	GA3_rep3	Description
	Auxin	c246759.graph_c0	6.44	9.45	9.29	0.89	0.62	0.94	auxin-responsive protein IAA1-like
		c262443.graph_c0	30.35	21.92	25.22	106.66	126.76	103.86	auxin-induced protein 15A-like
		c254917.graph_c0	1.81	1.56	0.67	8.59	7.2	6.15	auxin-induced protein 15A
		c211560.graph_c1	7.41	9.5	7.81	0.4	0.64	0.6	graph_c1 probable indole-3-acetic acid-amido synthetase GH3
		c211560.graph_c0	6.84	9.86	7.56	0.85	0.09	1.06	probable indole-3-acetic acid-amido synthetase GH3
	cytokinine	c148210.graph_c0	14.31	9.64	12.24	72.51	78.04	56.79	histidine-containing phosphotransfer protein 1-like
	salicylic acid	c270212.graph_c0	1.08	0.99	1.79	0.27	0	0	pathogenesis-related protein 1B-like
	abscisic acid	c147466.graph_c0	25.57	25.63	27.3	6.94	5.77	6.09	protein ABSCISIC ACID-INSENSITIVE 5 isoform X1
	Ethylene	c268173.graph_c2	0.14	0.11	0.4	1.85	2.15	2.1	graph_c2 Mitogen-activated protein kinase Hog1
		c256526.graph_c0	87.21	80.78	81.09	12.43	10.86	5.18	ethylene-responsive transcription factor 1B
		c147079.graph_c0	2.75	2.68	2.72	0.23	0.29	0.68	ethylene-responsive transcription factor 1B-like
		c213406.graph_c0	133.04	140.48	129.62	6.51	6.81	5.88	ethylene-responsive transcription factor 1B
