# Supplementary material for: Transcriptome Analysis Reveals Candidate Genes Involved in Gibberellin-Induced Fruit Development in Rosa roxburghii
Source: Plants (Basel). 2023 Sep 28;12(19):3425. doi: 10.3390/plants12193425 (PMC10575181; doi:10.3390/plants12193425)
Supplement: Supplementary file 1 [file plants-12-03425-s001.zip › Table S7.xlsx]

## Sheet: Table S7
	Table S7. The expression levels of DEGs encoding transcription factors following GA3 treatment.
	ID	Mock_rep1	Mock_rep2	Mock_rep3	GA3_rep1	GA3_rep2	GA3_rep3	Description
	c269250.graph_c0	1.66	0.78	1.39	32.51	28.8	30.17	TGA3-like
	c270795.graph_c0	5.26	5.21	4.34	0.38	0.35	0.2	NAC29-like
	c149503.graph_c0	0.08	0	0.06	1.52	0.69	1.09	MADS-boxpvg4
	c272137.graph_c0	1.04	1.31	0.9	0	0.15	0.08	MADS
	c149859.graph_c0	1.63	1.45	1.32	8.82	7.05	4.45	MYB
	c266316.graph_c0	12.61	10.87	10.85	58.34	64.14	57.9	MYB
	c212625.graph_c0	0.5	0.07	0.38	3.15	3.96	2.73	MYB82-like
	c258788.graph_c0	2.1	3.54	1.88	23.88	21.82	14.47	R2R3 MYB
	c243976.graph_c0	1.64	0.83	2.62	17.07	17.98	17.25	WRKY75
	c216171.graph_c0	46.37	41.69	35.87	181.81	165.58	183.7	WRKY41
	c261791.graph_c0	0.04	0.15	0.1	8.26	8.32	8.11	Zn, C2H2
	c227881.graph_c1	0	0	0	0.8	1.37	0.3	bZIP
	c245751.graph_c0	0	0	0	1.8	1.57	0.67	bZIP protein
	c212410.graph_c0	0	0	0	0.21	3.11	0.3	Bzip68
	c211258.graph_c0	0	0	0	0.65	5.05	1.28	bzip
	c256501.graph_c0	0.12	0.24	0.17	2.1	1.65	1.2	bZIP
	c266911.graph_c0	0.48	1.44	0.62	8.41	7	5.17	bZIP
	c260057.graph_c0	10.81	10.42	5.81	45.33	39.44	45.09	bHLH041
	c267844.graph_c0	25.78	30.21	26.85	4.16	4.32	2.01	ethylene-responsive ERF098-like
	c219705.graph_c0	0.88	1.72	3.02	8.81	11.17	10.24	ethylene-responsive ERF034
	c147079.graph_c0	2.75	2.68	2.72	0.23	0.29	0.68	ethylene-responsive 1B
	c213406.graph_c0	133.04	140.48	129.62	6.51	6.81	5.88	ethylene-responsive 1B
	c256526.graph_c0	87.21	80.78	81.09	12.43	10.86	5.18	ethylene-responsive 1B
	c262074.graph_c0	17.78	20.29	21.28	75.75	75.15	76.33	B3 domain-containing LEC2
