# Supplementary material for: Transcriptome Analysis Reveals Candidate Genes Involved in Gibberellin-Induced Fruit Development in Rosa roxburghii
Source: Plants (Basel). 2023 Sep 28;12(19):3425. doi: 10.3390/plants12193425 (PMC10575181; doi:10.3390/plants12193425)
Supplement: Supplementary file 1 [file plants-12-03425-s001.zip › Table S8.xlsx]

## Sheet: Table S8
		Table S8. Primers used in qRT-PCR analysis.
		Gene ID	Forward (5'-3')	Reverse (5'-3')
		c218703.graph_c0	ATGGTGAAGATCTGCTGCATTGG	TAGAGGAGTTCGGGACCGA
		c259196.graph_c0	ATGACTATCCTCATTGAGCAACC	TGTGTAGGTAGCAACAGCCG
		c268025.graph_c0	CGAAGGGCCACTAACCATAATC	GTAGAAACGGAACTGCTTCAGC
		c254917.graph_c0	ATGTATAAAAGTTACGAGGAGCTA	TAACTAATATAAGGTGACAAGGTAA
		c147466.graph_c0	ATGGCTAGTGTGTCTCAGTTGC	GAACTTTCTTCTCTCTGTGGTGA
		c262546.graph_c0	ATGGCTATCACTAAGATTCACG	AATAGAGGTAGTGCCTCGAGTT
		c265150.graph_c0	TGAAGAACCTGCGCAAGCTC	TCGCTGAGGGTCTACGACG
		c258788.graph_c0	ATGGATGCAGTGGCTCGATTATT	CGGTAGAAGGAAGAGGTACAA
		c216171.graph_c0	ATGGGGCTTGAAGGGCCTC	GATTACAATTCCCTTCTTTGTATC
		Rrβ-actin	AATCTTGACAGAGCGTGGTTAC	GGATGGCTGGAAGAGGACTT
